# Supplementary material for: Review of the New World Notomicrus Sharp (Coleoptera, Noteridae) I: Circumscription of species groups and review of the josiahi group with description of a new species from Brazil
Source: Zookeys. 2021 Mar 22;1025:177–201. doi: 10.3897/zookeys.1025.60442 (PMC8007551; doi:10.3897/zookeys.1025.60442)
Supplement: XML Treatment for Notomicrus [file zookeys.1025.60442-treatment1.xml]

<!DOCTYPE tp:taxon-treatment
  PUBLIC "-//TaxonX//DTD Taxonomic Treatment Publishing DTD v0 20100105//EN" "tax-treatment-NSO.dtd">
<tp:taxon-treatment xmlns:tp="http://www.plazi.org/taxpub"><tp:treatment-meta><kwd-group><label>Taxon classification</label><kwd><named-content xmlns:xlink="http://www.w3.org/1999/xlink" content-type="kingdom">Animalia</named-content></kwd><kwd><named-content xmlns:xlink="http://www.w3.org/1999/xlink" content-type="order">Coleoptera</named-content></kwd><kwd><named-content xmlns:xlink="http://www.w3.org/1999/xlink" content-type="family">Noteridae</named-content></kwd></kwd-group><mixed-citation publication-type="journal"><person-group><name><surname>Baca</surname><given-names>Stephen M.</given-names></name><name><surname>Short</surname><given-names>Andrew Edward Z.</given-names></name></person-group><article-title>Review of the New World <italic><tp:taxon-name><tp:taxon-name-part taxon-name-part-type="genus" reg="Notomicrus">Notomicrus</tp:taxon-name-part></tp:taxon-name></italic> Sharp (<tp:taxon-name><tp:taxon-name-part taxon-name-part-type="order">Coleoptera</tp:taxon-name-part></tp:taxon-name>, <tp:taxon-name><tp:taxon-name-part taxon-name-part-type="family">Noteridae</tp:taxon-name-part></tp:taxon-name>) I: Circumscription of species groups and review of the <italic><tp:taxon-name><tp:taxon-name-part taxon-name-part-type="genus" reg="Notomicrus"/><tp:taxon-name-part taxon-name-part-type="species" reg="josiahi">josiahi</tp:taxon-name-part></tp:taxon-name></italic> group with description of a new species from Brazil</article-title><source>Zookeys</source><day>22</day><month>3</month><year>2021</year><volume>1025</volume><fpage>177</fpage><lpage>201</lpage><pub-id pub-id-type="doi">10.3897/zookeys.1025.60442</pub-id></mixed-citation></tp:treatment-meta><tp:nomenclature><label>Genus</label><tp:taxon-name><object-id xmlns:xlink="http://www.w3.org/1999/xlink" content-type="arpha" xlink:type="simple">27F198FF-5540-58E6-8D1F-280EE7AEE712</object-id>
            <tp:taxon-name-part taxon-name-part-type="genus" reg="Notomicrus">Notomicrus</tp:taxon-name-part>
          </tp:taxon-name><tp:taxon-authority>Sharp, 1882</tp:taxon-authority></tp:nomenclature><tp:treatment-sec sec-type="type species" id="SECID0E1IAE"><title>Type species.</title><p><italic><tp:taxon-name><tp:taxon-name-part taxon-name-part-type="genus" reg="Notomicrus">N.</tp:taxon-name-part> <tp:taxon-name-part taxon-name-part-type="species" reg="brevicornis">brevicornis</tp:taxon-name-part></tp:taxon-name></italic> Sharp, 1882. Designation by Guignot 1946: 115.</p></tp:treatment-sec><tp:treatment-sec sec-type="diagnosis" id="SECID0ELJAE"><title>Diagnosis.</title><p>(1) Eyes present; (2) metacoxae and metaventrite fused, suture indistinct laterad of noterid platform; (3) noterid platform not extending anteriorly on to metaventrite; (4) protibia with loose rows of spines and setae, lacking large spur at apex and tight comb of small spines on distolateral margin and not expanded distally beyond protarsal insertion; (5) partial fusion of metafurca and metacoxae, not forming complete ring; (6) mid-gular apodeme absent (<xref ref-type="bibr" rid="B6">Beutel and Roughley 1987</xref>; <xref ref-type="bibr" rid="B12">Miller 2009</xref>); (7) female laterotergite short, posteriorly extending beyond base of gonocoxae (<xref ref-type="bibr" rid="B12">Miller 2009</xref>).</p></tp:treatment-sec><tp:treatment-sec sec-type="remarks" id="SECID0E4JAE"><title>Remarks.</title><p>As noted by <xref ref-type="bibr" rid="B12">Miller (2009)</xref> and others (<xref ref-type="bibr" rid="B11">Manuel 2015</xref> and citations therein), the characters that define <italic><tp:taxon-name><tp:taxon-name-part taxon-name-part-type="genus" reg="Notomicrus">Notomicrus</tp:taxon-name-part></tp:taxon-name></italic> are primarily plesiomorphic with the exception of the fusion of the metacoxae and metaventrite. <italic><tp:taxon-name><tp:taxon-name-part taxon-name-part-type="genus" reg="Speonoterus">Speonoterus</tp:taxon-name-part></tp:taxon-name></italic> Spangler is also defined by the above character combination, except absence of eyes. Spangler (1996) also noted that the distance from the anterior terminus of the noterid platform (metacoxal lamellae) to the mesocoxal cavities is shorter in <italic><tp:taxon-name><tp:taxon-name-part taxon-name-part-type="genus" reg="Speonoterus">Speonoterus</tp:taxon-name-part></tp:taxon-name></italic>, less than the width of the mesocoxal cavities, whereas in <italic><tp:taxon-name><tp:taxon-name-part taxon-name-part-type="genus" reg="Notomicrus">Notomicrus</tp:taxon-name-part></tp:taxon-name></italic>, this distance is greater than the width of the mesocoxal cavities (See Spangler 1996; <xref ref-type="bibr" rid="B11">Manuel 2015</xref>). Notomicrine species are all notably small (ca. 1.0–1.8 mm). Characters listed above without specific citation have been more common in use for defining <italic><tp:taxon-name><tp:taxon-name-part taxon-name-part-type="genus" reg="Notomicrus">Notomicrus</tp:taxon-name-part></tp:taxon-name></italic> (e.g. <xref ref-type="bibr" rid="B16">Sharp 1882</xref>; <xref ref-type="bibr" rid="B18">Young 1978</xref>; Buetel and Roughley 1987); see <xref ref-type="bibr" rid="B12">Miller (2009)</xref> and <xref ref-type="bibr" rid="B11">Manuel (2015)</xref> for details.</p></tp:treatment-sec><ref-list><ref id="B6"><mixed-citation xmlns:xlink="http://www.w3.org/1999/xlink" xlink:type="simple"><person-group><name name-style="western"><surname>Beutel</surname><given-names>RG</given-names></name><name name-style="western"><surname>Roughley</surname><given-names>RE</given-names></name></person-group> (<year>1987</year>) <article-title>On the systematic position of the genus <italic><tp:taxon-name><tp:taxon-name-part taxon-name-part-type="genus">Notomicrus</tp:taxon-name-part></tp:taxon-name></italic> Sharp (<tp:taxon-name><tp:taxon-name-part taxon-name-part-type="clade">Hydradephaga</tp:taxon-name-part></tp:taxon-name>, <tp:taxon-name><tp:taxon-name-part taxon-name-part-type="order">Coleoptera</tp:taxon-name-part></tp:taxon-name>).</article-title><source>Canadian Journal of Zoology</source><volume>65</volume>(<issue>8</issue>): <fpage>1898</fpage>–<lpage>1905</lpage>. <ext-link xlink:type="simple" ext-link-type="doi" xlink:href="10.1139/z87-290">https://doi.org/10.1139/z87-290</ext-link></mixed-citation></ref><ref id="B12"><mixed-citation xmlns:xlink="http://www.w3.org/1999/xlink" xlink:type="simple"><person-group><name name-style="western"><surname>Miller</surname><given-names>KB</given-names></name></person-group> (<year>2009</year>) <article-title>On the systematics of <tp:taxon-name><tp:taxon-name-part taxon-name-part-type="family">Noteridae</tp:taxon-name-part></tp:taxon-name> (<tp:taxon-name><tp:taxon-name-part taxon-name-part-type="order">Coleoptera</tp:taxon-name-part></tp:taxon-name>: <tp:taxon-name><tp:taxon-name-part taxon-name-part-type="suborder">Adephaga</tp:taxon-name-part></tp:taxon-name>: <tp:taxon-name><tp:taxon-name-part taxon-name-part-type="clade">Hydradephaga</tp:taxon-name-part></tp:taxon-name>): phylogeny, description of a new tribe, genus and species, and survey of female genital morphology.</article-title><source>Systematics and Biodiversity</source><volume>7</volume>: <fpage>191</fpage>–<lpage>214</lpage>. <ext-link xlink:type="simple" ext-link-type="doi" xlink:href="10.1017/S1477200008002946">https://doi.org/10.1017/S1477200008002946</ext-link></mixed-citation></ref><ref id="B11"><mixed-citation xmlns:xlink="http://www.w3.org/1999/xlink" xlink:type="simple"><person-group><name name-style="western"><surname>Manuel</surname><given-names>M</given-names></name></person-group> (<year>2015</year>) <article-title>The genus <italic><tp:taxon-name><tp:taxon-name-part taxon-name-part-type="genus">Notomicrus</tp:taxon-name-part></tp:taxon-name></italic> in Guadeloupe, with description of three new species (<tp:taxon-name><tp:taxon-name-part taxon-name-part-type="order">Coleoptera</tp:taxon-name-part></tp:taxon-name>: <tp:taxon-name><tp:taxon-name-part taxon-name-part-type="family">Noteridae</tp:taxon-name-part></tp:taxon-name>).</article-title><source>Zootaxa</source><volume>4018</volume>(<issue>4</issue>): <fpage>506</fpage>–<lpage>534</lpage>. <ext-link xlink:type="simple" ext-link-type="doi" xlink:href="10.11646/zootaxa.4018.4.2">https://doi.org/10.11646/zootaxa.4018.4.2</ext-link></mixed-citation></ref><ref id="B16"><mixed-citation xmlns:xlink="http://www.w3.org/1999/xlink" xlink:type="simple"><person-group><name name-style="western"><surname>Sharp</surname><given-names>D</given-names></name></person-group> (<year>1882</year>) <article-title>On aquatic carnivorous <tp:taxon-name><tp:taxon-name-part taxon-name-part-type="order">Coleoptera</tp:taxon-name-part></tp:taxon-name> or <tp:taxon-name><tp:taxon-name-part taxon-name-part-type="family">Dytiscidae</tp:taxon-name-part></tp:taxon-name>.</article-title><source>Scientific Transactions of the Royal Dublin Society</source><volume>2</volume>: <fpage>179</fpage>–<lpage>1003</lpage>. <ext-link xlink:type="simple" ext-link-type="uri" xlink:href="https://www.biodiversitylibrary.org/page/10137421">https://www.biodiversitylibrary.org/page/10137421</ext-link></mixed-citation></ref><ref id="B18"><mixed-citation xmlns:xlink="http://www.w3.org/1999/xlink" xlink:type="simple"><person-group><name name-style="western"><surname>Young</surname><given-names>FN</given-names></name></person-group> (<year>1978</year>) <article-title>The New World species of the water-beetle genus <tp:taxon-name><tp:taxon-name-part taxon-name-part-type="genus">Notomicrus</tp:taxon-name-part></tp:taxon-name> (<tp:taxon-name><tp:taxon-name-part taxon-name-part-type="family">Noteridae</tp:taxon-name-part></tp:taxon-name>).</article-title><source>Systematic Entomology</source><volume>3</volume>(<issue>3</issue>): <fpage>285</fpage>–<lpage>293</lpage>. <ext-link xlink:type="simple" ext-link-type="doi" xlink:href="10.1111/j.1365-3113.1978.tb00121.x">https://doi.org/10.1111/j.1365-3113.1978.tb00121.x</ext-link></mixed-citation></ref></ref-list></tp:taxon-treatment>
