# Supplementary material for: Review of the New World Notomicrus Sharp (Coleoptera, Noteridae) I: Circumscription of species groups and review of the josiahi group with description of a new species from Brazil
Source: Zookeys. 2021 Mar 22;1025:177–201. doi: 10.3897/zookeys.1025.60442 (PMC8007551; doi:10.3897/zookeys.1025.60442)
Supplement: XML Treatment for Notomicrus josiahi [file zookeys.1025.60442-treatment3.xml]

<!DOCTYPE tp:taxon-treatment
  PUBLIC "-//TaxonX//DTD Taxonomic Treatment Publishing DTD v0 20100105//EN" "tax-treatment-NSO.dtd">
<tp:taxon-treatment xmlns:tp="http://www.plazi.org/taxpub"><tp:treatment-meta><kwd-group><label>Taxon classification</label><kwd><named-content xmlns:xlink="http://www.w3.org/1999/xlink" content-type="kingdom">Animalia</named-content></kwd><kwd><named-content xmlns:xlink="http://www.w3.org/1999/xlink" content-type="order">Coleoptera</named-content></kwd><kwd><named-content xmlns:xlink="http://www.w3.org/1999/xlink" content-type="family">Noteridae</named-content></kwd></kwd-group><mixed-citation publication-type="journal"><person-group><name><surname>Baca</surname><given-names>Stephen M.</given-names></name><name><surname>Short</surname><given-names>Andrew Edward Z.</given-names></name></person-group><article-title>Review of the New World <italic><tp:taxon-name><tp:taxon-name-part taxon-name-part-type="genus" reg="Notomicrus">Notomicrus</tp:taxon-name-part></tp:taxon-name></italic> Sharp (<tp:taxon-name><tp:taxon-name-part taxon-name-part-type="order">Coleoptera</tp:taxon-name-part></tp:taxon-name>, <tp:taxon-name><tp:taxon-name-part taxon-name-part-type="family">Noteridae</tp:taxon-name-part></tp:taxon-name>) I: Circumscription of species groups and review of the <italic><tp:taxon-name><tp:taxon-name-part taxon-name-part-type="genus" reg="Notomicrus"/><tp:taxon-name-part taxon-name-part-type="species" reg="josiahi">josiahi</tp:taxon-name-part></tp:taxon-name></italic> group with description of a new species from Brazil</article-title><source>Zookeys</source><day>22</day><month>3</month><year>2021</year><volume>1025</volume><fpage>177</fpage><lpage>201</lpage><pub-id pub-id-type="doi">10.3897/zookeys.1025.60442</pub-id></mixed-citation></tp:treatment-meta><tp:nomenclature><tp:taxon-name><object-id xmlns:xlink="http://www.w3.org/1999/xlink" content-type="arpha" xlink:type="simple">3E45D83F-C703-5A22-9286-FDDECF948067</object-id>
            <tp:taxon-name-part taxon-name-part-type="genus" reg="Notomicrus">Notomicrus</tp:taxon-name-part>
            <tp:taxon-name-part taxon-name-part-type="species" reg="josiahi">josiahi</tp:taxon-name-part>
          </tp:taxon-name><tp:taxon-authority>Miller, 2013</tp:taxon-authority><xref ref-type="fig" rid="F2">Figs 2a</xref><xref ref-type="fig" rid="F3">, 3a</xref><xref ref-type="fig" rid="F4">, 4a</xref><xref ref-type="fig" rid="F5">, 5a, b</xref><xref ref-type="fig" rid="F6">, 6</xref><xref ref-type="fig" rid="F7">, 8</xref><tp:nomenclature-citation-list><tp:nomenclature-citation><tp:taxon-name>
                <tp:taxon-name-part taxon-name-part-type="genus" reg="Notomicrus">Notomicrus</tp:taxon-name-part> <tp:taxon-name-part taxon-name-part-type="species" reg="josiahi">josiahi</tp:taxon-name-part></tp:taxon-name><comment>Miller, 2013: 244; Holotype: <abbrev xmlns:xlink="http://www.w3.org/1999/xlink" content-type="institution" xlink:title="Museo del Instituto de Zoología Agrícola, Maracay, Venezuela (L. Joly)" id="ABBRID0EVNAG" xlink:type="simple">MIZA</abbrev></comment></tp:nomenclature-citation></tp:nomenclature-citation-list></tp:nomenclature><tp:treatment-sec sec-type="type locality" id="SECID0EZNAG"><title>Type locality.</title><p>Venezuela, Amazonas State, Communidad Caño Gato, Rio Sipapo, <named-content xmlns:xlink="http://www.w3.org/1999/xlink" content-type="dwc:verbatimCoordinates" xlink:type="simple"><named-content content-type="geo-json" specific-use="{&#34;type&#34;:&#34;Point&#34;,&#34;coordinates&#34;:[-67.739017,4.980633]}" id="NCID0ECOAG" xlink:type="simple">4°58.838'N, 67°44.341'W</named-content></named-content>.</p></tp:treatment-sec><tp:treatment-sec sec-type="material" id="SECID0EHOAG"><title>Material examined.</title><p><bold><italic>Paratypes</italic></bold>: “VENEZUELA: Amazonas State/ <named-content xmlns:xlink="http://www.w3.org/1999/xlink" content-type="dwc:verbatimCoordinates" xlink:type="simple"><named-content content-type="geo-json" specific-use="{&#34;type&#34;:&#34;Point&#34;,&#34;coordinates&#34;:[-67.739017,4.980750]}" id="NCID0EVOAG" xlink:type="simple">4°58.845'N, 67°44.341'W</named-content></named-content>, 100 m/ Communidad Caño Gato on Rio/ Sipapo; sandy stream; 7.i.2006; AS-06-016; leg. A.E.Z. Short” [White label, typed print] (1 female ex. <abbrev xmlns:xlink="http://www.w3.org/1999/xlink" content-type="institution" xlink:title="Snow Entomological Collection, University of Kansas, Lawrence, KS (A. Short)" id="ABBRID0E1OAG" xlink:type="simple">SEMC</abbrev>); “VENEZUELA: Amazonas State/ <named-content xmlns:xlink="http://www.w3.org/1999/xlink" content-type="dwc:verbatimCoordinates" xlink:type="simple"><named-content content-type="geo-json" specific-use="{&#34;type&#34;:&#34;Point&#34;,&#34;coordinates&#34;:[-67.739017,4.980750]}" id="NCID0ECPAG" xlink:type="simple">4°58.845'N, 67°44.341'W</named-content></named-content>, 100 m/ Communidad Caño Gato on Rio/ Sipapo; 16.i.2009; leg. Short,/ Miller, Camacho, Joly, &amp; Garcia/ VZ09-0116-01X; along stream” [White label, typed print] (1 male, 2 females ex. <abbrev xmlns:xlink="http://www.w3.org/1999/xlink" content-type="institution" xlink:title="Snow Entomological Collection, University of Kansas, Lawrence, KS (A. Short)" id="ABBRID0EHPAG" xlink:type="simple">SEMC</abbrev>) All paratypes with white barcode label with the following numbers and “KUNHM-ENT”: “SM0843570” “SM0831496” “SM0842848” “SM0843672”; all paratypes with “PARATYPE/ <italic><tp:taxon-name><tp:taxon-name-part taxon-name-part-type="genus" reg="Notomicrus">Notomicrus</tp:taxon-name-part> <tp:taxon-name-part taxon-name-part-type="species" reg="josiahi">josiahi</tp:taxon-name-part></tp:taxon-name></italic>/ Miller, 2013” [Blue label with black border, typed print].</p></tp:treatment-sec><tp:treatment-sec sec-type="material" id="SECID0EXPAG"><title>Other material.</title><p>Venezuela: Amazonas State, <named-content xmlns:xlink="http://www.w3.org/1999/xlink" content-type="dwc:verbatimCoordinates" xlink:type="simple"><named-content content-type="geo-json" specific-use="{&#34;type&#34;:&#34;Point&#34;,&#34;coordinates&#34;:[-67.739017,4.980750]}" id="NCID0EAQAG" xlink:type="simple">4°58.845'N, 67°44.341'W</named-content></named-content>, 100 m, Communidad Caño Gato on Rio Sipapo; 16.i.2009; leg. Short, Miller, Camacho, Joly, &amp; Garcia/ VZ09-0116-01X; along stream (64 males and females ex. <abbrev xmlns:xlink="http://www.w3.org/1999/xlink" content-type="institution" xlink:title="Snow Entomological Collection, University of Kansas, Lawrence, KS (A. Short)" id="ABBRID0EFQAG" xlink:type="simple">SEMC</abbrev>).</p></tp:treatment-sec><tp:treatment-sec sec-type="description" id="SECID0EKQAG"><title>Measurements.</title><p><abbrev xmlns:xlink="http://www.w3.org/1999/xlink" xlink:title="total length" id="ABBRID0EQQAG" xlink:type="simple">TL</abbrev> = 1.46–1.69 mm (mean = 1.59 mm, <abbrev xmlns:xlink="http://www.w3.org/1999/xlink" xlink:title="standard deviations" id="ABBRID0EUQAG" xlink:type="simple">SD</abbrev>. = 0.058, males = 1.46–1.69 mm, male mean = 1.58, <abbrev xmlns:xlink="http://www.w3.org/1999/xlink" xlink:title="standard deviations" id="ABBRID0EYQAG" xlink:type="simple">SD</abbrev>. = 0.069, females = 1.55–1.68 mm, female mean = 1.62, <abbrev xmlns:xlink="http://www.w3.org/1999/xlink" xlink:title="standard deviations" id="ABBRID0E3QAG" xlink:type="simple">SD</abbrev>. = 0.036); <abbrev xmlns:xlink="http://www.w3.org/1999/xlink" xlink:title="total length without head" id="ABBRID0EARAG" xlink:type="simple">TLPn</abbrev> = 1.33–1.53 mm (mean = 1.44, <abbrev xmlns:xlink="http://www.w3.org/1999/xlink" xlink:title="standard deviations" id="ABBRID0EERAG" xlink:type="simple">SD</abbrev>. = 0.045, males = 1.33–1.49 mm, females = 1.43–1.53 mm); <abbrev xmlns:xlink="http://www.w3.org/1999/xlink" xlink:title="greatest width" id="ABBRID0EIRAG" xlink:type="simple">GW</abbrev> = 0.68–0.78 mm (mean = 0.74 mm, St. Dev. = 0.025, males = 0.68–0.78 mm, females = 0.72–0.78 mm); <abbrev xmlns:xlink="http://www.w3.org/1999/xlink" xlink:title="width of the head" id="ABBRID0EMRAG" xlink:type="simple">HW</abbrev> = 0.40–0.45 mm (mean = 0.42 mm, <abbrev xmlns:xlink="http://www.w3.org/1999/xlink" xlink:title="standard deviations" id="ABBRID0EQRAG" xlink:type="simple">SD</abbrev>. = 0.014, males = 0.40–0.43 mm, females = 0.42–0.45 mm); <abbrev xmlns:xlink="http://www.w3.org/1999/xlink" xlink:title="interocular distance" id="ABBRID0EURAG" xlink:type="simple">EW</abbrev> = 0.16–0.19 mm (mean = 0.175 mm, <abbrev xmlns:xlink="http://www.w3.org/1999/xlink" xlink:title="standard deviations" id="ABBRID0EYRAG" xlink:type="simple">SD</abbrev>. = 0.01, males = 0.16–0.17 mm, females = 0.17–0.19 mm); <abbrev xmlns:xlink="http://www.w3.org/1999/xlink" xlink:title="total length" id="ABBRID0E3RAG" xlink:type="simple">TL</abbrev>/<abbrev xmlns:xlink="http://www.w3.org/1999/xlink" xlink:title="greatest width" id="ABBRID0EASAG" xlink:type="simple">GW</abbrev> = 1.99–2.31 (mean = 2.16; <abbrev xmlns:xlink="http://www.w3.org/1999/xlink" xlink:title="standard deviations" id="ABBRID0EESAG" xlink:type="simple">SD</abbrev> = 0.070; males = 1.99–2.31, females = 2.13–2.22); <abbrev xmlns:xlink="http://www.w3.org/1999/xlink" xlink:title="width of the head" id="ABBRID0EISAG" xlink:type="simple">HW</abbrev>/<abbrev xmlns:xlink="http://www.w3.org/1999/xlink" xlink:title="interocular distance" id="ABBRID0EMSAG" xlink:type="simple">EW</abbrev> = 2.21–2.53 (mean = 2.39, <abbrev xmlns:xlink="http://www.w3.org/1999/xlink" xlink:title="standard deviations" id="ABBRID0EQSAG" xlink:type="simple">SD</abbrev> = 0.083, males = 2.41–2.53, females = 2.21–2.44).</p><fig id="F4" position="float" orientation="portrait"><object-id xmlns:xlink="http://www.w3.org/1999/xlink" content-type="doi" xlink:type="simple">10.3897/zookeys.1025.60442.figure4</object-id><object-id xmlns:xlink="http://www.w3.org/1999/xlink" content-type="arpha" xlink:type="simple">1D060F94-8F34-54D5-9822-D58D4BD6B6F7</object-id><label>Figure 4.</label><caption><p>Representative noterid platforms of <italic><tp:taxon-name><tp:taxon-name-part taxon-name-part-type="genus" reg="Notomicrus">Notomicrus</tp:taxon-name-part></tp:taxon-name></italic> species groups (left side, ventral aspect). Names in boxes indicate species groups or species <bold>a</bold><italic><tp:taxon-name><tp:taxon-name-part taxon-name-part-type="genus" reg="Notomicrus">N.</tp:taxon-name-part> <tp:taxon-name-part taxon-name-part-type="species" reg="josiahi">josiahi</tp:taxon-name-part></tp:taxon-name></italic><bold>b</bold><italic><tp:taxon-name><tp:taxon-name-part taxon-name-part-type="genus" reg="Notomicrus">N.</tp:taxon-name-part> <tp:taxon-name-part taxon-name-part-type="species" reg="nanulus">nanulus</tp:taxon-name-part></tp:taxon-name></italic><bold>c</bold><italic><tp:taxon-name><tp:taxon-name-part taxon-name-part-type="genus" reg="Notomicrus">N.</tp:taxon-name-part> <tp:taxon-name-part taxon-name-part-type="species" reg="sharpi">sharpi</tp:taxon-name-part></tp:taxon-name></italic><bold>d</bold><italic><tp:taxon-name><tp:taxon-name-part taxon-name-part-type="genus" reg="Notomicrus">N.</tp:taxon-name-part></tp:taxon-name></italic> sp. (<tp:taxon-name><tp:taxon-name-part taxon-name-part-type="genus" reg="Notomicrus"/><tp:taxon-name-part taxon-name-part-type="uncertainty-rank">nr.</tp:taxon-name-part> <tp:taxon-name-part taxon-name-part-type="species" reg="chailliei">chailliei</tp:taxon-name-part></tp:taxon-name>) <bold>e</bold><tp:taxon-name><tp:taxon-name-part taxon-name-part-type="genus" reg="Notomicrus">N.</tp:taxon-name-part> <tp:taxon-name-part taxon-name-part-type="authority">sp.</tp:taxon-name-part> <tp:taxon-name-part taxon-name-part-type="uncertainty-rank">nr.</tp:taxon-name-part> <tp:taxon-name-part taxon-name-part-type="species" reg="meizon">meizon</tp:taxon-name-part></tp:taxon-name><bold>f</bold><italic><tp:taxon-name><tp:taxon-name-part taxon-name-part-type="genus" reg="Notomicrus">N.</tp:taxon-name-part> <tp:taxon-name-part taxon-name-part-type="species" reg="meizon">meizon</tp:taxon-name-part></tp:taxon-name></italic> (paratype) <bold>g</bold><tp:taxon-name><tp:taxon-name-part taxon-name-part-type="genus" reg="Notomicrus">N.</tp:taxon-name-part> <tp:taxon-name-part taxon-name-part-type="authority">sp.</tp:taxon-name-part> <tp:taxon-name-part taxon-name-part-type="uncertainty-rank">nr.</tp:taxon-name-part> <tp:taxon-name-part taxon-name-part-type="species" reg="malkini">malkini</tp:taxon-name-part></tp:taxon-name><bold>h</bold><italic><tp:taxon-name><tp:taxon-name-part taxon-name-part-type="genus" reg="Notomicrus">N.</tp:taxon-name-part> <tp:taxon-name-part taxon-name-part-type="species" reg="brevicornis">brevicornis</tp:taxon-name-part></tp:taxon-name></italic> (female syntype) <bold>i</bold><italic><tp:taxon-name><tp:taxon-name-part taxon-name-part-type="genus" reg="Notomicrus">N.</tp:taxon-name-part> <tp:taxon-name-part taxon-name-part-type="species" reg="teramnus">teramnus</tp:taxon-name-part></tp:taxon-name></italic> (female paratype) <bold>j</bold><italic><tp:taxon-name><tp:taxon-name-part taxon-name-part-type="genus" reg="Notomicrus">N.</tp:taxon-name-part> <tp:taxon-name-part taxon-name-part-type="species" reg="tenellus">tenellus</tp:taxon-name-part></tp:taxon-name></italic> (Indonesia) <bold>k</bold><italic><tp:taxon-name><tp:taxon-name-part taxon-name-part-type="genus" reg="Notomicrus">N.</tp:taxon-name-part> <tp:taxon-name-part taxon-name-part-type="species" reg="sabrouxi">sabrouxi</tp:taxon-name-part></tp:taxon-name></italic> (female paratype, sketched from <xref ref-type="bibr" rid="B11">Manuel (2015</xref>:518) <bold>l</bold><italic><tp:taxon-name><tp:taxon-name-part taxon-name-part-type="genus" reg="Notomicrus">N.</tp:taxon-name-part> <tp:taxon-name-part taxon-name-part-type="species" reg="petrareptans">petrareptans</tp:taxon-name-part></tp:taxon-name></italic>.</p></caption><graphic xmlns:xlink="http://www.w3.org/1999/xlink" xlink:href="zookeys-1025-177-g004.jpg" position="float" orientation="portrait" xlink:type="simple" id="oo_523046.jpg"><uri content-type="original_file" xlink:type="simple">https://binary.pensoft.net/fig/523046</uri></graphic></fig><fig id="F5" position="float" orientation="portrait"><object-id xmlns:xlink="http://www.w3.org/1999/xlink" content-type="doi" xlink:type="simple">10.3897/zookeys.1025.60442.figure5</object-id><object-id xmlns:xlink="http://www.w3.org/1999/xlink" content-type="arpha" xlink:type="simple">DCDA5C85-2E20-5466-8A43-EA5A6EACD015</object-id><label>Figure 5.</label><caption><p><italic><tp:taxon-name><tp:taxon-name-part taxon-name-part-type="genus" reg="Notomicrus">Notomicrus</tp:taxon-name-part> <tp:taxon-name-part taxon-name-part-type="species" reg="josiahi">josiahi</tp:taxon-name-part></tp:taxon-name></italic> species group, dorsal and ventral habitus <bold>a, b</bold><italic><tp:taxon-name><tp:taxon-name-part taxon-name-part-type="genus" reg="Notomicrus">Notomicrus</tp:taxon-name-part> <tp:taxon-name-part taxon-name-part-type="species" reg="josiahi">josiahi</tp:taxon-name-part></tp:taxon-name></italic> Miller, 2013 (paratype) <bold>c, d</bold><italic><tp:taxon-name><tp:taxon-name-part taxon-name-part-type="genus" reg="Notomicrus">Notomicrus</tp:taxon-name-part> <tp:taxon-name-part taxon-name-part-type="species" reg="interstinctus">interstinctus</tp:taxon-name-part></tp:taxon-name></italic> sp. nov. (paratype).</p></caption><graphic xmlns:xlink="http://www.w3.org/1999/xlink" xlink:href="zookeys-1025-177-g005.jpg" position="float" orientation="portrait" xlink:type="simple" id="oo_523047.jpg"><uri content-type="original_file" xlink:type="simple">https://binary.pensoft.net/fig/523047</uri></graphic></fig></tp:treatment-sec><tp:treatment-sec sec-type="diagnosis" id="SECID0EM1AG"><title>Diagnosis.</title><p><italic><tp:taxon-name><tp:taxon-name-part taxon-name-part-type="genus" reg="Notomicrus">Notomicrus</tp:taxon-name-part> <tp:taxon-name-part taxon-name-part-type="species" reg="josiahi">josiahi</tp:taxon-name-part></tp:taxon-name></italic> can be diagnosed by the following combination of characters: (1) Size large <abbrev xmlns:xlink="http://www.w3.org/1999/xlink" xlink:title="total length" id="ABBRID0E41AG" xlink:type="simple">TL</abbrev> = 1.46–1.69 mm; (2) elytron with strongly darkened region in anterior 1/3<sup>rd</sup>, contrasting against brownish-yellow of rest of elytron (Fig. <xref ref-type="fig" rid="F5">5a</xref>); (3) Eyes very large relative to head capsule (<abbrev xmlns:xlink="http://www.w3.org/1999/xlink" xlink:title="width of the head" id="ABBRID0EH2AG" xlink:type="simple">HW</abbrev>/<abbrev xmlns:xlink="http://www.w3.org/1999/xlink" xlink:title="interocular distance" id="ABBRID0EL2AG" xlink:type="simple">EW</abbrev> = 2.21–2.53; males 2.41–2.53, females 2.21–2.37); (4) aedeagus as in Fig. <xref ref-type="fig" rid="F6">6</xref>, median lobe expanded on right side in dorsal or ventral aspect, weakly attenuated to apex from mid-length in lateral aspect, with apex curved dorsolaterally to the left, left lateral lobe with dense tuft of setae at apex, few setae along dorsal margin and sparse tuft near base; right lateral lobe with small tuft of setae at apex; (5) pro- and mesotarsal claws as in Fig. <xref ref-type="fig" rid="F7">8</xref>, anterior protarsal claw strongly bent, bifurcate, with slender spur originating on dorsal margin where curved (Fig. <xref ref-type="fig" rid="F7">8a</xref>), ventral margin strongly expanded ventrally near base.</p><fig id="F6" position="float" orientation="portrait"><object-id xmlns:xlink="http://www.w3.org/1999/xlink" content-type="doi" xlink:type="simple">10.3897/zookeys.1025.60442.figures6-7</object-id><object-id xmlns:xlink="http://www.w3.org/1999/xlink" content-type="arpha" xlink:type="simple">41D85C0A-BA7F-580A-95F6-6C20F5CC5CD3</object-id><label>Figures 6, 7.</label><caption><p>Aedeagi of <italic><tp:taxon-name><tp:taxon-name-part taxon-name-part-type="genus" reg="Notomicrus"/><tp:taxon-name-part taxon-name-part-type="species" reg="josiahi">josiahi</tp:taxon-name-part></tp:taxon-name></italic> species group <bold>6</bold><italic><tp:taxon-name><tp:taxon-name-part taxon-name-part-type="genus" reg="Notomicrus">N.</tp:taxon-name-part> <tp:taxon-name-part taxon-name-part-type="species" reg="josiahi">josiahi</tp:taxon-name-part></tp:taxon-name></italic><bold>7</bold><italic><tp:taxon-name><tp:taxon-name-part taxon-name-part-type="genus" reg="Notomicrus">Notomicrus</tp:taxon-name-part> <tp:taxon-name-part taxon-name-part-type="species" reg="interstinctus">interstinctus</tp:taxon-name-part></tp:taxon-name></italic> sp. nov. <bold>a</bold> median lobe, left lateral aspect <bold>b</bold> median lobe, dorsal aspect <bold>c</bold> median lobe, right lateral aspect <bold>d</bold> left lateral lobe, medial surface/aspect <bold>e</bold> right lateral lobe, medial surface/aspect. Scale bars: 100 µm</p></caption><graphic xmlns:xlink="http://www.w3.org/1999/xlink" xlink:href="zookeys-1025-177-g006.jpg" position="float" orientation="portrait" xlink:type="simple" id="oo_523048.jpg"><uri content-type="original_file" xlink:type="simple">https://binary.pensoft.net/fig/523048</uri></graphic></fig><fig id="F7" position="float" orientation="portrait"><object-id xmlns:xlink="http://www.w3.org/1999/xlink" content-type="doi" xlink:type="simple">10.3897/zookeys.1025.60442.figures8-9</object-id><object-id xmlns:xlink="http://www.w3.org/1999/xlink" content-type="arpha" xlink:type="simple">90D7CDEC-E179-5724-993C-C7B375C532A3</object-id><label>Figures 8, 9.</label><caption><p>Pro- and mesotarsal claws of <italic><tp:taxon-name><tp:taxon-name-part taxon-name-part-type="genus" reg="Notomicrus"/><tp:taxon-name-part taxon-name-part-type="species" reg="josiahi">josiahi</tp:taxon-name-part></tp:taxon-name></italic> species group <bold>8</bold><italic><tp:taxon-name><tp:taxon-name-part taxon-name-part-type="genus" reg="Notomicrus">N.</tp:taxon-name-part> <tp:taxon-name-part taxon-name-part-type="species" reg="josiahi">josiahi</tp:taxon-name-part></tp:taxon-name></italic><bold>9</bold><italic><tp:taxon-name><tp:taxon-name-part taxon-name-part-type="genus" reg="Notomicrus">N.</tp:taxon-name-part> <tp:taxon-name-part taxon-name-part-type="species" reg="interstinctus">interstinctus</tp:taxon-name-part></tp:taxon-name></italic> sp. nov. <bold>a</bold> anterior protarsal claw <bold>b</bold> posterior protarsal claw <bold>c</bold> anterior mesotarsal claw <bold>d</bold> posterior mesotarsal claw. All anterior aspect. Scale bars: 25 µm.</p></caption><graphic xmlns:xlink="http://www.w3.org/1999/xlink" xlink:href="zookeys-1025-177-g007.jpg" position="float" orientation="portrait" xlink:type="simple" id="oo_523049.jpg"><uri content-type="original_file" xlink:type="simple">https://binary.pensoft.net/fig/523049</uri></graphic></fig></tp:treatment-sec><tp:treatment-sec sec-type="description" id="SECID0EP6AG"><title>Re-description.</title><p><bold>Males.</bold> Body elongate-oval, attenuated posteriorly (Fig. <xref ref-type="fig" rid="F5">5a</xref>), <abbrev xmlns:xlink="http://www.w3.org/1999/xlink" xlink:title="total length" id="ABBRID0E26AG" xlink:type="simple">TL</abbrev>/<abbrev xmlns:xlink="http://www.w3.org/1999/xlink" xlink:title="greatest width" id="ABBRID0E66AG" xlink:type="simple">GW</abbrev> = 1.99–2.31 lateral outline of elytra and pronotum continuous in dorsal aspect; regularly curved to head, posteriorly evenly attenuated to elytral apex from point of greatest width; widest point just posterior to humeral angles of elytra, as in Fig. <xref ref-type="fig" rid="F5">5a</xref>.</p><p><bold><italic>Color</italic>.</bold> Head, pronotum, venter and legs yellow; elytron dark brown to black in basal 1/3, darkened region extending posteriorly along elytral suture and contrasting against brownish-yellow color of posterior 2/3 of elytron (Fig. <xref ref-type="fig" rid="F5">5a</xref>); elytron with surface weakly iridescent. Venter and legs uniformly yellow (Fig. <xref ref-type="fig" rid="F5">5b</xref>).</p><p><bold><italic>Structures</italic>.</bold> Eyes very large relative to head capsule (<abbrev xmlns:xlink="http://www.w3.org/1999/xlink" xlink:title="width of the head" id="ABBRID0E4ABG" xlink:type="simple">HW</abbrev>/<abbrev xmlns:xlink="http://www.w3.org/1999/xlink" xlink:title="interocular distance" id="ABBRID0EBBBG" xlink:type="simple">EW</abbrev> = 2.35–2.53); antennae with length greater than greatest width of head. Prosternal process narrow, not strongly constricted between procoxae, with apex attenuated (Fig. <xref ref-type="fig" rid="F3">3a</xref>). Noterid platform with lateral margins subparallel (weakly convergent in posterior 2/3, convergent in anterior 1/3 (Fig. <xref ref-type="fig" rid="F4">4a</xref>); posterior lobes acute, angled, acutely rounded at apex. Profemur with loose comb of 3–5 stiff setae on anteroventral margin (Fig. <xref ref-type="fig" rid="F2">2a</xref>), posteroventral margin weakly angled at mid-length (Fig. <xref ref-type="fig" rid="F2">2a</xref>). Protibia elongate, dorsal and ventral margins weakly divergent distally in anterior aspect (Fig. <xref ref-type="fig" rid="F2">2a</xref>), anterodorsal margin with row of 6–7 stout setae, without distinctly larger seta near mid-length. Protarsi with adhesive discs on ventral surface of protarsomeres II and III, lacking disc on ventral surface of protarsomere I; protarsal claws as in Fig. <xref ref-type="fig" rid="F7">8a, b</xref>, subequal in length, small, length ca. 1/3 that of protarsomere V, anterior claw distinctly bifurcate in distal half, expanded basally, very sharply curved, posterior claw slender, weakly expanded basally, moderately curved. Mesotarsi with adhesive discs on ventral surface of protarsomere II only, lacking disc on ventral surface of protarsomere I; mesotarsal claws as in Fig. <xref ref-type="fig" rid="F7">8c, d</xref>, subequal in length, small, length slightly greater than that of protarsal claws, slender, weakly expanded at base and weakly curved.</p><p><bold><italic>Sculpture</italic>.</bold> Dorsal surface of head with microsculpture very weakly impressed, microreticulation very fine, meshes mostly indistinct; micropunctation nearly indistinct. Pronotum with microsculpture similar to that of head, microreticulation fine; with scattered punctation near base and lateral margin, lateral punctures moderately dense, some with very fine setae. Elytron with microsculpture weakly impressed, microreticulation very fine, nearly indistinct; with punctation sparse in anterior half, with fine punctures along lateral margin and along discal row, with very few to no punctures between discal row and elytral suture, punctate in posterior half, punctures fine, many with very fine setae; discal row composed of fine and irregularly scattered punctures, denser posteriorly, lateral row similar to discal row but more sparse; micropunctation present, evenly scattered. Noterid platform and metaventrite surface with microsculpture weakly to moderately impressed, very fine, meshes of microreticulation nearly indistinct, cells transversely elongated.</p><p><bold><italic>Aedeagus</italic>.</bold> Aedeagus as in Fig. <xref ref-type="fig" rid="F6">6</xref>. Median lobe in lateral aspect gradually curved from base to apex, dorsal and ventral margins subparallel, converging at apex; apex acute, sharply curved, in ventral aspect subapically expanded and curved to left (Fig. <xref ref-type="fig" rid="F4">4a–c</xref>). Left lateral lobe in lateral aspect elongate, curved dorsally, with dense tuft of setae at apex (Fig. <xref ref-type="fig" rid="F6">6d</xref>). Right lateral lobe in lateral aspect oval; apex rounded with small tuft of setae in apical cleft (Fig. <xref ref-type="fig" rid="F6">6e</xref>).</p><p><bold>Females.</bold> As males, except eyes slightly smaller than in males (<abbrev xmlns:xlink="http://www.w3.org/1999/xlink" xlink:title="width of the head" id="ABBRID0EDDBG" xlink:type="simple">HW</abbrev>/<abbrev xmlns:xlink="http://www.w3.org/1999/xlink" xlink:title="interocular distance" id="ABBRID0EHDBG" xlink:type="simple">EW</abbrev> females = 2.21–2.39); profemur with posteroventral margin smooth, lacking weak angle at mid-length; pro and mesotarsomeres unmodified, slender, lacking adhesive discs; pro and mesotarsal claws unmodified, claws of respective tarsi subequal in length, slender, weakly curved.</p></tp:treatment-sec><tp:treatment-sec sec-type="variation" id="SECID0ELDBG"><title>Variation.</title><p>As this species is known from only a single series, it is difficult to assess the degree of intraspecific variation. However, some variation was observed in the relative lightness or darkness in coloration of the individuals, with some brighter in color, more yellow, and others darker in color, more brownish yellow. The darkened region of the elytra also varied somewhat, occupying 1/4 to greater than 1/3 of the basal region of the elytron.</p></tp:treatment-sec><tp:treatment-sec sec-type="Differential diagnosis" id="SECID0EQDBG"><title>Differential diagnosis.</title><p><italic><tp:taxon-name><tp:taxon-name-part taxon-name-part-type="genus" reg="Notomicrus">Notomicrus</tp:taxon-name-part> <tp:taxon-name-part taxon-name-part-type="species" reg="josiahi">josiahi</tp:taxon-name-part></tp:taxon-name></italic> is among the most easily distinguished species of <italic><tp:taxon-name><tp:taxon-name-part taxon-name-part-type="genus" reg="Notomicrus">Notomicrus</tp:taxon-name-part></tp:taxon-name></italic> by the combination of the large eyes, color pattern, shape of male protarsal claws and of male aedeagus. Superficially, <italic><tp:taxon-name><tp:taxon-name-part taxon-name-part-type="genus" reg="Notomicrus">N.</tp:taxon-name-part> <tp:taxon-name-part taxon-name-part-type="species" reg="josiahi">josiahi</tp:taxon-name-part></tp:taxon-name></italic> is similar to some species of the <italic><tp:taxon-name><tp:taxon-name-part taxon-name-part-type="genus" reg="Notomicrus">N.</tp:taxon-name-part> <tp:taxon-name-part taxon-name-part-type="species" reg="meizon">meizon</tp:taxon-name-part></tp:taxon-name></italic> group in color, wherein <italic><tp:taxon-name><tp:taxon-name-part taxon-name-part-type="genus" reg="Notomicrus">N.</tp:taxon-name-part> <tp:taxon-name-part taxon-name-part-type="species" reg="meizon">meizon</tp:taxon-name-part></tp:taxon-name></italic> Guimarães &amp; Ferreira-Jr, 2019, <italic><tp:taxon-name><tp:taxon-name-part taxon-name-part-type="genus" reg="Notomicrus">N.</tp:taxon-name-part> <tp:taxon-name-part taxon-name-part-type="species" reg="malkini">malkini</tp:taxon-name-part></tp:taxon-name></italic> Young, 1978 and other undescribed species are also darkened at the base of the elytra. However, in <italic><tp:taxon-name><tp:taxon-name-part taxon-name-part-type="genus" reg="Notomicrus">N.</tp:taxon-name-part> <tp:taxon-name-part taxon-name-part-type="species" reg="josiahi">josiahi</tp:taxon-name-part></tp:taxon-name></italic>, this darkened area is better defined with the posterior border less oblique, thus expanding more completely over the humeral angles of the elytron. More distinctly, <italic><tp:taxon-name><tp:taxon-name-part taxon-name-part-type="genus" reg="Notomicrus">N.</tp:taxon-name-part> <tp:taxon-name-part taxon-name-part-type="species" reg="josiahi">josiahi</tp:taxon-name-part></tp:taxon-name></italic> differs from these and other species by the much larger eyes and bifurcate protarsal claws (in males), which to date, has only been observed in <italic><tp:taxon-name><tp:taxon-name-part taxon-name-part-type="genus" reg="Notomicrus">N.</tp:taxon-name-part> <tp:taxon-name-part taxon-name-part-type="species" reg="interstinctus">interstinctus</tp:taxon-name-part></tp:taxon-name></italic>, <italic><tp:taxon-name><tp:taxon-name-part taxon-name-part-type="genus" reg="Notomicrus">N.</tp:taxon-name-part> <tp:taxon-name-part taxon-name-part-type="species" reg="brevicornis">brevicornis</tp:taxon-name-part></tp:taxon-name></italic> and the <italic><tp:taxon-name><tp:taxon-name-part taxon-name-part-type="genus" reg="Notomicrus"/><tp:taxon-name-part taxon-name-part-type="species" reg="tenellus">tenellus</tp:taxon-name-part></tp:taxon-name></italic> group. Among all other species of <italic><tp:taxon-name><tp:taxon-name-part taxon-name-part-type="genus" reg="Notomicrus">Notomicrus</tp:taxon-name-part></tp:taxon-name></italic>, the aedeagus of <italic><tp:taxon-name><tp:taxon-name-part taxon-name-part-type="genus" reg="Notomicrus">N.</tp:taxon-name-part> <tp:taxon-name-part taxon-name-part-type="species" reg="josiahi">josiahi</tp:taxon-name-part></tp:taxon-name></italic> is distinct, with the right lateral lobe rounded and bearing a small tuft of setae at apex, rather than without setae, as in all other neotropical species.</p></tp:treatment-sec><tp:treatment-sec sec-type="distribution" id="SECID0E3HBG"><title>Distribution.</title><p>Known only from Venezuela (Fig. <xref ref-type="fig" rid="F8">10</xref>).</p><fig id="F8" position="float" orientation="portrait"><object-id xmlns:xlink="http://www.w3.org/1999/xlink" content-type="doi" xlink:type="simple">10.3897/zookeys.1025.60442.figure10</object-id><object-id xmlns:xlink="http://www.w3.org/1999/xlink" content-type="arpha" xlink:type="simple">E18D3AFC-2606-54F1-8783-135F3C57C386</object-id><label>Figure 10.</label><caption><p>Distribution map of <italic><tp:taxon-name><tp:taxon-name-part taxon-name-part-type="genus" reg="Notomicrus"/><tp:taxon-name-part taxon-name-part-type="species" reg="josiahi">josiahi</tp:taxon-name-part></tp:taxon-name></italic> group species.</p></caption><graphic xmlns:xlink="http://www.w3.org/1999/xlink" xlink:href="zookeys-1025-177-g008.jpg" position="float" orientation="portrait" xlink:type="simple" id="oo_523050.jpg"><uri content-type="original_file" xlink:type="simple">https://binary.pensoft.net/fig/523050</uri></graphic></fig></tp:treatment-sec><tp:treatment-sec sec-type="ecology" id="SECID0E4IBG"><title>Ecology.</title><p>This species has been collected from only a single locality, from the margins of a small, sandy stream (Fig. <xref ref-type="fig" rid="F9">11a</xref>).</p><fig id="F9" position="float" orientation="portrait"><object-id xmlns:xlink="http://www.w3.org/1999/xlink" content-type="doi" xlink:type="simple">10.3897/zookeys.1025.60442.figure11</object-id><object-id xmlns:xlink="http://www.w3.org/1999/xlink" content-type="arpha" xlink:type="simple">B3713E12-D334-539D-BAC5-FE4EB6BCC179</object-id><label>Figure 11.</label><caption><p>Habitats of <italic><tp:taxon-name><tp:taxon-name-part taxon-name-part-type="genus" reg="Notomicrus">N.</tp:taxon-name-part> <tp:taxon-name-part taxon-name-part-type="species" reg="josiahi">josiahi</tp:taxon-name-part></tp:taxon-name></italic> group species <bold>a</bold> Type locality of <italic><tp:taxon-name><tp:taxon-name-part taxon-name-part-type="genus" reg="Notomicrus">N.</tp:taxon-name-part> <tp:taxon-name-part taxon-name-part-type="species" reg="josiahi">josiahi</tp:taxon-name-part></tp:taxon-name></italic>, Venezuela: Amazonas (collection code VZ09-0116-01A); Localities of <italic><tp:taxon-name><tp:taxon-name-part taxon-name-part-type="genus" reg="Notomicrus">N.</tp:taxon-name-part> <tp:taxon-name-part taxon-name-part-type="species" reg="interstinctus">interstinctus</tp:taxon-name-part></tp:taxon-name></italic><bold>b</bold> Brazil, Amazonas (collection code BR17-0609-01A) <bold>c</bold> type locality, Brazil, Amapá (collection code BR18-0722-01A).</p></caption><graphic xmlns:xlink="http://www.w3.org/1999/xlink" xlink:href="zookeys-1025-177-g009.jpg" position="float" orientation="portrait" xlink:type="simple" id="oo_523051.jpg"><uri content-type="original_file" xlink:type="simple">https://binary.pensoft.net/fig/523051</uri></graphic></fig></tp:treatment-sec><tp:treatment-sec><!--Section generated to contain objects referenced in tp:taxon-treatment.--><fig id="F2" position="float" orientation="portrait"><object-id xmlns:xlink="http://www.w3.org/1999/xlink" content-type="doi" xlink:type="simple">10.3897/zookeys.1025.60442.figure2</object-id><object-id xmlns:xlink="http://www.w3.org/1999/xlink" content-type="arpha" xlink:type="simple">4B1B6DB9-42FD-595F-94AE-42B5ABC846A8</object-id><label>Figure 2.</label><caption><p>Representative prolegs of <italic><tp:taxon-name><tp:taxon-name-part taxon-name-part-type="genus" reg="Notomicrus">Notomicrus</tp:taxon-name-part></tp:taxon-name></italic> species groups (left proleg, anterior aspect) <bold>a</bold><italic><tp:taxon-name><tp:taxon-name-part taxon-name-part-type="genus" reg="Notomicrus"/><tp:taxon-name-part taxon-name-part-type="species" reg="josiahi">josiahi</tp:taxon-name-part></tp:taxon-name></italic> group (<italic><tp:taxon-name><tp:taxon-name-part taxon-name-part-type="genus" reg="Notomicrus">N.</tp:taxon-name-part> <tp:taxon-name-part taxon-name-part-type="species" reg="josiahi">josiahi</tp:taxon-name-part></tp:taxon-name></italic>) <bold>b</bold><italic><tp:taxon-name><tp:taxon-name-part taxon-name-part-type="genus" reg="Notomicrus"/><tp:taxon-name-part taxon-name-part-type="species" reg="nanulus">nanulus</tp:taxon-name-part></tp:taxon-name></italic> group (<italic><tp:taxon-name><tp:taxon-name-part taxon-name-part-type="genus" reg="Notomicrus">N.</tp:taxon-name-part> <tp:taxon-name-part taxon-name-part-type="species" reg="nanulus">nanulus</tp:taxon-name-part></tp:taxon-name></italic>) <bold>c</bold><italic><tp:taxon-name><tp:taxon-name-part taxon-name-part-type="genus" reg="Notomicrus"/><tp:taxon-name-part taxon-name-part-type="species" reg="meizon">meizon</tp:taxon-name-part></tp:taxon-name></italic> group (<italic><tp:taxon-name><tp:taxon-name-part taxon-name-part-type="genus" reg="Notomicrus">Notomicrus</tp:taxon-name-part></tp:taxon-name></italic> sp.) <bold>d</bold><italic><tp:taxon-name><tp:taxon-name-part taxon-name-part-type="genus" reg="Notomicrus"/><tp:taxon-name-part taxon-name-part-type="species" reg="meizon">meizon</tp:taxon-name-part></tp:taxon-name></italic> group, alternative setal spacing of dorsal (outer) protibial margin (<italic><tp:taxon-name><tp:taxon-name-part taxon-name-part-type="genus" reg="Notomicrus">Notomicrus</tp:taxon-name-part></tp:taxon-name></italic> sp.) <bold>e</bold><italic><tp:taxon-name><tp:taxon-name-part taxon-name-part-type="genus" reg="Notomicrus"/><tp:taxon-name-part taxon-name-part-type="species" reg="traili">traili</tp:taxon-name-part></tp:taxon-name></italic> group (<tp:taxon-name><tp:taxon-name-part taxon-name-part-type="genus" reg="Notomicrus">N.</tp:taxon-name-part> <tp:taxon-name-part taxon-name-part-type="uncertainty-rank">cf.</tp:taxon-name-part> <tp:taxon-name-part taxon-name-part-type="species" reg="traili">traili</tp:taxon-name-part></tp:taxon-name>) <bold>f</bold> detail of structures of importance. F1Se = setae of anteroventral margin of profemur; F1Sp = protuberance of posteroventral margin of profemur; PtCA = anterior protarsal claw; Ptm-5 = protarsomere V; SeDA = first robust seta of dorsoapical angle; SeMl = robust seta at mid-length of anterodorsal margin of protibia; SeM = First seta of anterodorsal margin of protibia; arrows indicate points for relative lengths (see key): i = anteroapical angle, ii = robust seta at mid-length, iii = first seta of marginal row.</p></caption><graphic xmlns:xlink="http://www.w3.org/1999/xlink" xlink:href="zookeys-1025-177-g002.jpg" position="float" orientation="portrait" xlink:type="simple" id="oo_523044.jpg"><uri content-type="original_file" xlink:type="simple">https://binary.pensoft.net/fig/523044</uri></graphic></fig><fig id="F3" position="float" orientation="portrait"><object-id xmlns:xlink="http://www.w3.org/1999/xlink" content-type="doi" xlink:type="simple">10.3897/zookeys.1025.60442.figure3</object-id><object-id xmlns:xlink="http://www.w3.org/1999/xlink" content-type="arpha" xlink:type="simple">9218626B-73E1-5DF1-9ACD-CAC32DF20FE6</object-id><label>Figure 3.</label><caption><p>Representative prosterna of <italic><tp:taxon-name><tp:taxon-name-part taxon-name-part-type="genus" reg="Notomicrus">Notomicrus</tp:taxon-name-part></tp:taxon-name></italic> species groups <bold>a</bold><italic><tp:taxon-name><tp:taxon-name-part taxon-name-part-type="genus" reg="Notomicrus">N.</tp:taxon-name-part> <tp:taxon-name-part taxon-name-part-type="species" reg="josiahi">josiahi</tp:taxon-name-part></tp:taxon-name></italic> group (<italic><tp:taxon-name><tp:taxon-name-part taxon-name-part-type="genus" reg="Notomicrus">N.</tp:taxon-name-part> <tp:taxon-name-part taxon-name-part-type="species" reg="josiahi">josiahi</tp:taxon-name-part></tp:taxon-name></italic>) <bold>b</bold><italic><tp:taxon-name><tp:taxon-name-part taxon-name-part-type="genus" reg="Notomicrus">N.</tp:taxon-name-part> <tp:taxon-name-part taxon-name-part-type="species" reg="nanulus">nanulus</tp:taxon-name-part></tp:taxon-name></italic> group (<italic><tp:taxon-name><tp:taxon-name-part taxon-name-part-type="genus" reg="Notomicrus">N.</tp:taxon-name-part> <tp:taxon-name-part taxon-name-part-type="species" reg="nanulus">nanulus</tp:taxon-name-part></tp:taxon-name></italic>) <bold>c</bold><italic><tp:taxon-name><tp:taxon-name-part taxon-name-part-type="genus" reg="Notomicrus">N.</tp:taxon-name-part> <tp:taxon-name-part taxon-name-part-type="species" reg="meizon">meizon</tp:taxon-name-part></tp:taxon-name></italic> group (<tp:taxon-name><tp:taxon-name-part taxon-name-part-type="genus" reg="Notomicrus">N.</tp:taxon-name-part> <tp:taxon-name-part taxon-name-part-type="authority">sp.</tp:taxon-name-part> <tp:taxon-name-part taxon-name-part-type="uncertainty-rank">nr.</tp:taxon-name-part> <tp:taxon-name-part taxon-name-part-type="species" reg="malkini">malkini</tp:taxon-name-part></tp:taxon-name>) <bold>d</bold><italic><tp:taxon-name><tp:taxon-name-part taxon-name-part-type="genus" reg="Notomicrus">N.</tp:taxon-name-part> <tp:taxon-name-part taxon-name-part-type="species" reg="traili">traili</tp:taxon-name-part></tp:taxon-name></italic> group (<tp:taxon-name><tp:taxon-name-part taxon-name-part-type="genus" reg="Notomicrus">N.</tp:taxon-name-part> <tp:taxon-name-part taxon-name-part-type="uncertainty-rank">cf.</tp:taxon-name-part> <tp:taxon-name-part taxon-name-part-type="species" reg="traili">traili</tp:taxon-name-part></tp:taxon-name>).</p></caption><graphic xmlns:xlink="http://www.w3.org/1999/xlink" xlink:href="zookeys-1025-177-g003.jpg" position="float" orientation="portrait" xlink:type="simple" id="oo_523045.jpg"><uri content-type="original_file" xlink:type="simple">https://binary.pensoft.net/fig/523045</uri></graphic></fig></tp:treatment-sec><ref-list><ref id="B11"><mixed-citation xmlns:xlink="http://www.w3.org/1999/xlink" xlink:type="simple"><person-group><name name-style="western"><surname>Manuel</surname><given-names>M</given-names></name></person-group> (<year>2015</year>) <article-title>The genus <italic><tp:taxon-name><tp:taxon-name-part taxon-name-part-type="genus">Notomicrus</tp:taxon-name-part></tp:taxon-name></italic> in Guadeloupe, with description of three new species (<tp:taxon-name><tp:taxon-name-part taxon-name-part-type="order">Coleoptera</tp:taxon-name-part></tp:taxon-name>: <tp:taxon-name><tp:taxon-name-part taxon-name-part-type="family">Noteridae</tp:taxon-name-part></tp:taxon-name>).</article-title><source>Zootaxa</source><volume>4018</volume>(<issue>4</issue>): <fpage>506</fpage>–<lpage>534</lpage>. <ext-link xlink:type="simple" ext-link-type="doi" xlink:href="10.11646/zootaxa.4018.4.2">https://doi.org/10.11646/zootaxa.4018.4.2</ext-link></mixed-citation></ref></ref-list></tp:taxon-treatment>
