# Supplementary material for: Review of the New World Notomicrus Sharp (Coleoptera, Noteridae) I: Circumscription of species groups and review of the josiahi group with description of a new species from Brazil
Source: Zookeys. 2021 Mar 22;1025:177–201. doi: 10.3897/zookeys.1025.60442 (PMC8007551; doi:10.3897/zookeys.1025.60442)
Supplement: XML Treatment for Notomicrus interstinctus [file zookeys.1025.60442-treatment4.xml]

<!DOCTYPE tp:taxon-treatment
  PUBLIC "-//TaxonX//DTD Taxonomic Treatment Publishing DTD v0 20100105//EN" "tax-treatment-NSO.dtd">
<tp:taxon-treatment xmlns:tp="http://www.plazi.org/taxpub"><tp:treatment-meta><kwd-group><label>Taxon classification</label><kwd><named-content xmlns:xlink="http://www.w3.org/1999/xlink" content-type="kingdom">Animalia</named-content></kwd><kwd><named-content xmlns:xlink="http://www.w3.org/1999/xlink" content-type="order">Coleoptera</named-content></kwd><kwd><named-content xmlns:xlink="http://www.w3.org/1999/xlink" content-type="family">Noteridae</named-content></kwd></kwd-group><mixed-citation publication-type="journal"><person-group><name><surname>Baca</surname><given-names>Stephen M.</given-names></name><name><surname>Short</surname><given-names>Andrew Edward Z.</given-names></name></person-group><article-title>Review of the New World <italic><tp:taxon-name><tp:taxon-name-part taxon-name-part-type="genus" reg="Notomicrus">Notomicrus</tp:taxon-name-part></tp:taxon-name></italic> Sharp (<tp:taxon-name><tp:taxon-name-part taxon-name-part-type="order">Coleoptera</tp:taxon-name-part></tp:taxon-name>, <tp:taxon-name><tp:taxon-name-part taxon-name-part-type="family">Noteridae</tp:taxon-name-part></tp:taxon-name>) I: Circumscription of species groups and review of the <italic><tp:taxon-name><tp:taxon-name-part taxon-name-part-type="genus" reg="Notomicrus"/><tp:taxon-name-part taxon-name-part-type="species" reg="josiahi">josiahi</tp:taxon-name-part></tp:taxon-name></italic> group with description of a new species from Brazil</article-title><source>Zookeys</source><day>22</day><month>3</month><year>2021</year><volume>1025</volume><fpage>177</fpage><lpage>201</lpage><pub-id pub-id-type="doi">10.3897/zookeys.1025.60442</pub-id></mixed-citation></tp:treatment-meta><tp:nomenclature><tp:taxon-name><object-id xmlns:xlink="http://www.w3.org/1999/xlink" content-type="arpha" xlink:type="simple">28784C87-2C30-5AB7-8A87-716F9A280F82</object-id>
            <tp:taxon-name-part taxon-name-part-type="genus" reg="Notomicrus">Notomicrus</tp:taxon-name-part>
            <tp:taxon-name-part taxon-name-part-type="species" reg="interstinctus">interstinctus</tp:taxon-name-part>
            <object-id xmlns:xlink="http://www.w3.org/1999/xlink" content-type="zoobank" xlink:type="simple">http://zoobank.org/9098C43C-66D4-4245-8F3F-5A4F7FB62549</object-id>
          </tp:taxon-name><tp:taxon-status xmlns:xlink="http://www.w3.org/1999/xlink" xlink:type="simple">sp. nov.</tp:taxon-status><xref ref-type="fig" rid="F5">Figs 5c, d</xref><xref ref-type="fig" rid="F6">, 7</xref><xref ref-type="fig" rid="F7">, 9</xref></tp:nomenclature><tp:treatment-sec sec-type="type locality" id="SECID0EPMBG"><title>Type locality.</title><p>Brazil: Amapá, Calcoene, <named-content xmlns:xlink="http://www.w3.org/1999/xlink" content-type="dwc:verbatimCoordinates" xlink:type="simple"><named-content content-type="geo-json" specific-use="{&#34;type&#34;:&#34;Point&#34;,&#34;coordinates&#34;:[-50.977120,2.500190]}" id="NCID0EYMBG" xlink:type="simple">2.50019, -50.97712</named-content></named-content>.</p></tp:treatment-sec><tp:treatment-sec sec-type="material" id="SECID0E4MBG"><title>Material examined.</title><p><bold><italic>Holotype</italic>, male</bold>: “BRAZIL: Amapá: Calcoene/ <named-content xmlns:xlink="http://www.w3.org/1999/xlink" content-type="dwc:verbatimCoordinates" xlink:type="simple"><named-content content-type="geo-json" specific-use="{&#34;type&#34;:&#34;Point&#34;,&#34;coordinates&#34;:[-50.977120,2.500190]}" id="NCID0ELNBG" xlink:type="simple">2.50019°, -50.97712°</named-content></named-content>; 5 m/ Colcoene (1 km W) on BR-156/ 22.vii.2018; leg. Short; Marshy/ savannah; BR18-0722-01A” [White label, typed print] “HOLOTYPE/ <italic><tp:taxon-name><tp:taxon-name-part taxon-name-part-type="genus" reg="Notomicrus">Notomicrus</tp:taxon-name-part></tp:taxon-name>/ <tp:taxon-name><tp:taxon-name-part taxon-name-part-type="genus" reg="Notomicrus"/><tp:taxon-name-part taxon-name-part-type="species" reg="interstinctus">interstinctus</tp:taxon-name-part></tp:taxon-name></italic>/ Baca &amp; Short, 2020” [Red label, black border, typed print] (ex.<named-content xmlns:xlink="http://www.w3.org/1999/xlink" content-type="dwc:institutional_code" xlink:type="simple">INPA</named-content>). <bold><italic>Paratypes</italic></bold>: Same data as holotype, except with “PARATYPE/ <italic><tp:taxon-name><tp:taxon-name-part taxon-name-part-type="genus" reg="Notomicrus">Notomicrus</tp:taxon-name-part></tp:taxon-name>/ <tp:taxon-name><tp:taxon-name-part taxon-name-part-type="genus" reg="Notomicrus"/><tp:taxon-name-part taxon-name-part-type="species" reg="interstinctus">interstinctus</tp:taxon-name-part></tp:taxon-name></italic>/ Baca &amp; Short, 2021” [Blue label, black borders, typed print] (4 males, 5 females exs. <abbrev xmlns:xlink="http://www.w3.org/1999/xlink" content-type="institution" xlink:title="Snow Entomological Collection, University of Kansas, Lawrence, KS (A. Short)" id="ABBRID0EYOBG" xlink:type="simple">SEMC</abbrev>, <named-content xmlns:xlink="http://www.w3.org/1999/xlink" content-type="dwc:institutional_code" xlink:type="simple">INPA</named-content>); Brazil: Amazonas, Manacapuru Municipality, <named-content xmlns:xlink="http://www.w3.org/1999/xlink" content-type="dwc:verbatimCoordinates" xlink:type="simple"><named-content content-type="geo-json" specific-use="{&#34;type&#34;:&#34;Point&#34;,&#34;coordinates&#34;:[-60.642690,-3.230370]}" id="NCID0EFPBG" xlink:type="simple">-3.23037, -60.64269</named-content></named-content>, 35 m, 9.vi.2017, leg. Benetti, margin of large marsh/river, lots of vegetation; BR17-0609-01A; with “PARATYPE/ <italic><tp:taxon-name><tp:taxon-name-part taxon-name-part-type="genus" reg="Notomicrus">Notomicrus</tp:taxon-name-part></tp:taxon-name>/ <tp:taxon-name><tp:taxon-name-part taxon-name-part-type="genus" reg="Notomicrus"/><tp:taxon-name-part taxon-name-part-type="species" reg="interstinctus">interstinctus</tp:taxon-name-part></tp:taxon-name></italic>/ Baca &amp; Short, 2021” [Blue label, black borders, typed print] (3 males, 6 females exs. <abbrev xmlns:xlink="http://www.w3.org/1999/xlink" content-type="institution" xlink:title="Snow Entomological Collection, University of Kansas, Lawrence, KS (A. Short)" id="ABBRID0E1PBG" xlink:type="simple">SEMC</abbrev>, <named-content xmlns:xlink="http://www.w3.org/1999/xlink" content-type="dwc:institutional_code" xlink:type="simple">INPA</named-content>).</p></tp:treatment-sec><tp:treatment-sec sec-type="description" id="SECID0EEQBG"><title>Measurements.</title><p><abbrev xmlns:xlink="http://www.w3.org/1999/xlink" xlink:title="total length" id="ABBRID0EKQBG" xlink:type="simple">TL</abbrev> = 1.50–1.63 (Holotype = 1.50 mm, mean = 1.56 mm, <abbrev xmlns:xlink="http://www.w3.org/1999/xlink" xlink:title="standard deviations" id="ABBRID0EOQBG" xlink:type="simple">SD</abbrev>. = 0.045, males 1.50–1.63 mm, females 1.50–1.63 mm); <abbrev xmlns:xlink="http://www.w3.org/1999/xlink" xlink:title="total length without head" id="ABBRID0ESQBG" xlink:type="simple">TLPn</abbrev> = 1.38–1.48 (Holotype = 1.40 mm, mean = 1.42 mm, <abbrev xmlns:xlink="http://www.w3.org/1999/xlink" xlink:title="standard deviations" id="ABBRID0EWQBG" xlink:type="simple">SD</abbrev> = 0.039, males = 1.40–1.45 mm, females = 1.38–1.48 mm); <abbrev xmlns:xlink="http://www.w3.org/1999/xlink" xlink:title="greatest width" id="ABBRID0E1QBG" xlink:type="simple">GW</abbrev> = 0.72–0.80 mm (Holotype = 0.72 mm, mean = 0.75 mm, <abbrev xmlns:xlink="http://www.w3.org/1999/xlink" xlink:title="standard deviations" id="ABBRID0E5QBG" xlink:type="simple">SD</abbrev>. = 0.027, males = 0.72 mm–0.76 mm, females = 0.73–0.80 mm; <abbrev xmlns:xlink="http://www.w3.org/1999/xlink" xlink:title="width of the head" id="ABBRID0ECRBG" xlink:type="simple">HW</abbrev> = 0.41–0.45 mm (Holotype = 0.41 mm, mean = 0.43 mm, <abbrev xmlns:xlink="http://www.w3.org/1999/xlink" xlink:title="standard deviations" id="ABBRID0EGRBG" xlink:type="simple">SD</abbrev>. = 0.013, males = 0.41–0.42 mm, females = 0.42–0.45 mm); <abbrev xmlns:xlink="http://www.w3.org/1999/xlink" xlink:title="interocular distance" id="ABBRID0EKRBG" xlink:type="simple">EW</abbrev> = 0.18–0.22 mm (Holotype = 0.18 mm, mean = 0.20 mm, <abbrev xmlns:xlink="http://www.w3.org/1999/xlink" xlink:title="standard deviations" id="ABBRID0EORBG" xlink:type="simple">SD</abbrev>. = 0.013, males = 0.18–0.19 mm, females = 0.19–0.22 mm), <abbrev xmlns:xlink="http://www.w3.org/1999/xlink" xlink:title="total length" id="ABBRID0ESRBG" xlink:type="simple">TL</abbrev>/<abbrev xmlns:xlink="http://www.w3.org/1999/xlink" xlink:title="greatest width" id="ABBRID0EWRBG" xlink:type="simple">GW</abbrev> = 1.99–2.26 (Holotype = 2.08, mean = 2.07, <abbrev xmlns:xlink="http://www.w3.org/1999/xlink" xlink:title="standard deviations" id="ABBRID0E1RBG" xlink:type="simple">SD</abbrev>. = 0.074, males = 2.06–2.26, females = 1.98–2.11); <abbrev xmlns:xlink="http://www.w3.org/1999/xlink" xlink:title="width of the head" id="ABBRID0E5RBG" xlink:type="simple">HW</abbrev>/<abbrev xmlns:xlink="http://www.w3.org/1999/xlink" xlink:title="interocular distance" id="ABBRID0ECSBG" xlink:type="simple">EW</abbrev> = 2.04–2.33 (Holotype = 2.28, mean = 2.19, <abbrev xmlns:xlink="http://www.w3.org/1999/xlink" xlink:title="standard deviations" id="ABBRID0EGSBG" xlink:type="simple">SD</abbrev>. = 0.088, males = 2.16–2.33, females = 2.04–2.26)</p></tp:treatment-sec><tp:treatment-sec sec-type="diagnosis" id="SECID0EKSBG"><title>Diagnosis.</title><p><italic><tp:taxon-name><tp:taxon-name-part taxon-name-part-type="genus" reg="Notomicrus">Notomicrus</tp:taxon-name-part> <tp:taxon-name-part taxon-name-part-type="species" reg="interstinctus">interstinctus</tp:taxon-name-part></tp:taxon-name></italic> can be diagnosed by the following combination of characters: (1) Size large <abbrev xmlns:xlink="http://www.w3.org/1999/xlink" xlink:title="total length" id="ABBRID0E2SBG" xlink:type="simple">TL</abbrev> = 1.53–1.63 mm; (2) elytron dark with contrasting yellow band at mid-length, apices yellow (Fig. <xref ref-type="fig" rid="F5">5c, d</xref>); (3) eyes very large relative to head capsule (<abbrev xmlns:xlink="http://www.w3.org/1999/xlink" xlink:title="width of the head" id="ABBRID0EDTBG" xlink:type="simple">HW</abbrev>/<abbrev xmlns:xlink="http://www.w3.org/1999/xlink" xlink:title="interocular distance" id="ABBRID0EHTBG" xlink:type="simple">EW</abbrev> = 2.04–2.33; Fig. <xref ref-type="fig" rid="F5">5c</xref>); (4) aedeagus as in Fig. <xref ref-type="fig" rid="F6">7</xref>; median lobe not broadly expanded on right side in dorsal aspect, attenuated to apex in lateral aspect, with small, round apical club oriented laterally to left; left lateral lobe with row of setae along entire dorsal margin, only somewhat denser at apex; right lateral lobe glabrous, without small tuft of setae at apex; (5) protarsal claws as in Fig. <xref ref-type="fig" rid="F7">9a, b</xref>; anterior protarsal claw strongly bent, bifurcate, branching at mid-length, ventral margin somewhat expanded ventrally near base.</p></tp:treatment-sec><tp:treatment-sec sec-type="description" id="SECID0EXTBG"><title>Description.</title><p><bold><italic>Holotype</italic>.</bold> As described for <italic><tp:taxon-name><tp:taxon-name-part taxon-name-part-type="genus" reg="Notomicrus">N.</tp:taxon-name-part> <tp:taxon-name-part taxon-name-part-type="species" reg="josiahi">josiahi</tp:taxon-name-part></tp:taxon-name></italic>, except the following. Size large, <abbrev xmlns:xlink="http://www.w3.org/1999/xlink" xlink:title="total length" id="ABBRID0ENUBG" xlink:type="simple">TL</abbrev> = 1.53 mm. Body very broad, elongate-oval, strongly attenuated posteriorly, <abbrev xmlns:xlink="http://www.w3.org/1999/xlink" xlink:title="total length" id="ABBRID0ERUBG" xlink:type="simple">TL</abbrev>/<abbrev xmlns:xlink="http://www.w3.org/1999/xlink" xlink:title="greatest width" id="ABBRID0EVUBG" xlink:type="simple">GW</abbrev> = 2.08; lateral outline of elytron evenly and gradually curved to apex from point of greatest width, as in Fig. <xref ref-type="fig" rid="F5">5c, d</xref>.</p><p><bold><italic>Color</italic>.</bold> Dorsal surface of head brown, lighter near clypeus; pronotum yellow; elytron dark, nearly black in anterior and posterior thirds, with lighter contrasting brownish-yellow transverse band near mid-length of elytron, elytral apex also lighter, brownish-yellow; elytron with surface moderately iridescent. Ventral surface of head and prosternum light brownish-yellow; rest of venter yellowish-brown; legs yellow.</p><p><bold><italic>Structures</italic>.</bold> Eyes large relative to head capsule (<abbrev xmlns:xlink="http://www.w3.org/1999/xlink" xlink:title="width of the head" id="ABBRID0ELVBG" xlink:type="simple">HW</abbrev>/<abbrev xmlns:xlink="http://www.w3.org/1999/xlink" xlink:title="interocular distance" id="ABBRID0EPVBG" xlink:type="simple">EW</abbrev> = 2.28). Posterior lobes of noterid platform with angles acute, apices rounded (as in Figs <xref ref-type="fig" rid="F3">3a</xref>, <xref ref-type="fig" rid="F5">5d</xref>). Pro- and mesotarsal claws as in Fig. <xref ref-type="fig" rid="F7">9</xref>.</p><p><bold><italic>Sculpture</italic>.</bold> Elytron with punctation as described in <italic><tp:taxon-name><tp:taxon-name-part taxon-name-part-type="genus" reg="Notomicrus">N.</tp:taxon-name-part> <tp:taxon-name-part taxon-name-part-type="species" reg="josiahi">josiahi</tp:taxon-name-part></tp:taxon-name></italic>, but denser overall and less restricted to posterior half, with punctures along lateral margin and puncture rows more widely distributed and denser.</p><p><bold><italic>Aedeagus</italic>.</bold> Aedeagus as in Fig. <xref ref-type="fig" rid="F6">7</xref>. Median lobe in lateral aspect, strongly curved at base, distally weakly curved, nearly straight; dorsal and ventral margins subparallel to mid-length, then attenuated to apex; apex with small club, sharply bent dorsally and left; left lateral lobe in lateral aspect, elongate, dorsal margin curved with dense row of fine setae (Fig. <xref ref-type="fig" rid="F6">7d</xref>). Right lateral lobe in lateral aspect oblong, rounded distally.</p><p><bold>Females.</bold> As males, except eyes slightly smaller (<abbrev xmlns:xlink="http://www.w3.org/1999/xlink" xlink:title="width of the head" id="ABBRID0EEXBG" xlink:type="simple">HW</abbrev>/<abbrev xmlns:xlink="http://www.w3.org/1999/xlink" xlink:title="interocular distance" id="ABBRID0EIXBG" xlink:type="simple">EW</abbrev> = 2.04–2.16); profemur with posteroventral margin smooth, lacking weak angle at mid-length; pro- and mesotarsomeres unmodified, slender, lacking adhesive discs; pro- and mesotarsal claws unmodified, claws of respective tarsi subequal in length, slender, weakly curved.</p></tp:treatment-sec><tp:treatment-sec sec-type="variation" id="SECID0EMXBG"><title>Variation.</title><p>The most notable variation was in size and color, with some specimens darker overall than others, with the yellow bands sometimes smaller.</p></tp:treatment-sec><tp:treatment-sec sec-type="Differential diagnosis" id="SECID0ERXBG"><title>Differential diagnosis.</title><p><italic><tp:taxon-name><tp:taxon-name-part taxon-name-part-type="genus" reg="Notomicrus">Notomicrus</tp:taxon-name-part> <tp:taxon-name-part taxon-name-part-type="species" reg="interstinctus">interstinctus</tp:taxon-name-part></tp:taxon-name></italic> is easily distinguished by the combination of large eyes and elytral color pattern, darkened in anterior and posterior thirds with a yellow transverse band. This color pattern is unique among known species of <italic><tp:taxon-name><tp:taxon-name-part taxon-name-part-type="genus" reg="Notomicrus">Notomicrus</tp:taxon-name-part></tp:taxon-name></italic>. This species is also unusual in that it is one of the few known species (along with <italic><tp:taxon-name><tp:taxon-name-part taxon-name-part-type="genus" reg="Notomicrus">N.</tp:taxon-name-part> <tp:taxon-name-part taxon-name-part-type="species" reg="brevicornis">brevicornis</tp:taxon-name-part></tp:taxon-name></italic>, <italic><tp:taxon-name><tp:taxon-name-part taxon-name-part-type="genus" reg="Notomicrus">N.</tp:taxon-name-part> <tp:taxon-name-part taxon-name-part-type="species" reg="josiahi">josiahi</tp:taxon-name-part></tp:taxon-name></italic> and members of the <italic><tp:taxon-name><tp:taxon-name-part taxon-name-part-type="genus" reg="Notomicrus"/><tp:taxon-name-part taxon-name-part-type="species" reg="tenellus">tenellus</tp:taxon-name-part></tp:taxon-name></italic> group), with males that present bifurcated anterior protarsal claws. The aedeagus, color pattern and more subtly the denser punctation, easily differentiates this species from <italic><tp:taxon-name><tp:taxon-name-part taxon-name-part-type="genus" reg="Notomicrus">N.</tp:taxon-name-part> <tp:taxon-name-part taxon-name-part-type="species" reg="josiahi">josiahi</tp:taxon-name-part></tp:taxon-name></italic>. The aedeagus of <italic><tp:taxon-name><tp:taxon-name-part taxon-name-part-type="genus" reg="Notomicrus">N.</tp:taxon-name-part> <tp:taxon-name-part taxon-name-part-type="species" reg="interstinctus">interstinctus</tp:taxon-name-part></tp:taxon-name></italic> is similar to that of the <italic><tp:taxon-name><tp:taxon-name-part taxon-name-part-type="genus" reg="Notomicrus">N.</tp:taxon-name-part> <tp:taxon-name-part taxon-name-part-type="species" reg="traili">traili</tp:taxon-name-part></tp:taxon-name></italic> group with the median lobe attenuated and the apex enlarged and bent in a left-dorsal direction, but other external characters, such as the color pattern, tarsal claws and large eyes, readily distinguish this species from the <italic><tp:taxon-name><tp:taxon-name-part taxon-name-part-type="genus" reg="Notomicrus"/><tp:taxon-name-part taxon-name-part-type="species" reg="traili">traili</tp:taxon-name-part></tp:taxon-name></italic> group. The elytral punctuation is somewhat similar to that of some members of the <italic><tp:taxon-name><tp:taxon-name-part taxon-name-part-type="genus" reg="Notomicrus">N.</tp:taxon-name-part> <tp:taxon-name-part taxon-name-part-type="species" reg="meizon">meizon</tp:taxon-name-part></tp:taxon-name></italic> group, being somewhat densely punctate posteriorly, with punctures fine, but the aforementioned combination of characters will differentiate <italic><tp:taxon-name><tp:taxon-name-part taxon-name-part-type="genus" reg="Notomicrus">N.</tp:taxon-name-part> <tp:taxon-name-part taxon-name-part-type="species" reg="interstinctus">interstinctus</tp:taxon-name-part></tp:taxon-name></italic> from these species as well.</p></tp:treatment-sec><tp:treatment-sec sec-type="etymology" id="SECID0EK2BG"><title>Etymology.</title><p><italic><tp:taxon-name><tp:taxon-name-part taxon-name-part-type="genus" reg="Notomicrus">Notomicrus</tp:taxon-name-part> <tp:taxon-name-part taxon-name-part-type="species" reg="interstinctus">interstinctus</tp:taxon-name-part></tp:taxon-name></italic> sp. nov. derives its name from the Latin adjective <italic><tp:taxon-name><tp:taxon-name-part taxon-name-part-type="genus" reg="Notomicrus"/><tp:taxon-name-part taxon-name-part-type="species" reg="interstinctus">interstinctus</tp:taxon-name-part></tp:taxon-name></italic>, meaning checkered or variegated. This refers to the color pattern of the elytra of this species. It is treated as an adjective in the nominative singular.</p></tp:treatment-sec><tp:treatment-sec sec-type="distribution" id="SECID0EF3BG"><title>Distribution.</title><p>Known from northern Brazil, Amazonas and Amapá states (Fig. <xref ref-type="fig" rid="F8">10</xref>).</p></tp:treatment-sec><tp:treatment-sec sec-type="ecology" id="SECID0EP3BG"><title>Ecology.</title><p>The species seems to be a generalist in terms of habitat, but seems to prefer vegetated environments. It was collected from a very shallow open marshy area (Fig. <xref ref-type="fig" rid="F9">11c</xref>) in the Brazilian state of Amapá and the vegetated margins of a river in Amazonas (Fig. <xref ref-type="fig" rid="F9">11b</xref>).</p></tp:treatment-sec><tp:treatment-sec sec-type="Taxonomic comments" id="SECID0E43BG"><title>Taxonomic comments.</title><p><italic><tp:taxon-name><tp:taxon-name-part taxon-name-part-type="genus" reg="Notomicrus">Notomicrus</tp:taxon-name-part> <tp:taxon-name-part taxon-name-part-type="species" reg="interstinctus">interstinctus</tp:taxon-name-part></tp:taxon-name></italic> appears very similar to specimens misidentified as <italic><tp:taxon-name><tp:taxon-name-part taxon-name-part-type="genus" reg="Notomicrus">N.</tp:taxon-name-part> <tp:taxon-name-part taxon-name-part-type="species" reg="traili">traili</tp:taxon-name-part></tp:taxon-name></italic> Sharp, 1882 by <xref ref-type="bibr" rid="B9">Guimarães and Ferreira-Jr (2019)</xref>. This was due to the similarities of the size, punctation and shape of the aedeagus. The records from this work would potentially add to the distribution above, as most appear to be from the same regions of the Amazon Basin as the Amazonas specimens. Verification will be needed to confirm these individual records and these are not formally attributed to <italic><tp:taxon-name><tp:taxon-name-part taxon-name-part-type="genus" reg="Notomicrus">N.</tp:taxon-name-part> <tp:taxon-name-part taxon-name-part-type="species" reg="interstinctus">interstinctus</tp:taxon-name-part></tp:taxon-name></italic> here. Observations of the lone female syntype of <italic><tp:taxon-name><tp:taxon-name-part taxon-name-part-type="genus" reg="Notomicrus">N.</tp:taxon-name-part> <tp:taxon-name-part taxon-name-part-type="species" reg="traili">traili</tp:taxon-name-part></tp:taxon-name></italic> (<named-content xmlns:xlink="http://www.w3.org/1999/xlink" content-type="dwc:institutional_code" xlink:type="simple">NHM</named-content>) indicate that the species is as described by <xref ref-type="bibr" rid="B18">Young (1978)</xref>, with males attributable to <italic><tp:taxon-name><tp:taxon-name-part taxon-name-part-type="genus" reg="Notomicrus">N.</tp:taxon-name-part> <tp:taxon-name-part taxon-name-part-type="species" reg="traili">traili</tp:taxon-name-part></tp:taxon-name></italic>, appearing as in Fig. <xref ref-type="fig" rid="F2">2</xref>, with the head and elytra brown, without a pattern.</p></tp:treatment-sec><tp:treatment-sec><!--Section generated to contain objects referenced in tp:taxon-treatment.--><fig id="F5" position="float" orientation="portrait"><object-id xmlns:xlink="http://www.w3.org/1999/xlink" content-type="doi" xlink:type="simple">10.3897/zookeys.1025.60442.figure5</object-id><object-id xmlns:xlink="http://www.w3.org/1999/xlink" content-type="arpha" xlink:type="simple">DCDA5C85-2E20-5466-8A43-EA5A6EACD015</object-id><label>Figure 5.</label><caption><p><italic><tp:taxon-name><tp:taxon-name-part taxon-name-part-type="genus" reg="Notomicrus">Notomicrus</tp:taxon-name-part> <tp:taxon-name-part taxon-name-part-type="species" reg="josiahi">josiahi</tp:taxon-name-part></tp:taxon-name></italic> species group, dorsal and ventral habitus <bold>a, b</bold><italic><tp:taxon-name><tp:taxon-name-part taxon-name-part-type="genus" reg="Notomicrus">Notomicrus</tp:taxon-name-part> <tp:taxon-name-part taxon-name-part-type="species" reg="josiahi">josiahi</tp:taxon-name-part></tp:taxon-name></italic> Miller, 2013 (paratype) <bold>c, d</bold><italic><tp:taxon-name><tp:taxon-name-part taxon-name-part-type="genus" reg="Notomicrus">Notomicrus</tp:taxon-name-part> <tp:taxon-name-part taxon-name-part-type="species" reg="interstinctus">interstinctus</tp:taxon-name-part></tp:taxon-name></italic> sp. nov. (paratype).</p></caption><graphic xmlns:xlink="http://www.w3.org/1999/xlink" xlink:href="zookeys-1025-177-g005.jpg" position="float" orientation="portrait" xlink:type="simple" id="oo_523047.jpg"><uri content-type="original_file" xlink:type="simple">https://binary.pensoft.net/fig/523047</uri></graphic></fig><fig id="F6" position="float" orientation="portrait"><object-id xmlns:xlink="http://www.w3.org/1999/xlink" content-type="doi" xlink:type="simple">10.3897/zookeys.1025.60442.figures6-7</object-id><object-id xmlns:xlink="http://www.w3.org/1999/xlink" content-type="arpha" xlink:type="simple">41D85C0A-BA7F-580A-95F6-6C20F5CC5CD3</object-id><label>Figures 6, 7.</label><caption><p>Aedeagi of <italic><tp:taxon-name><tp:taxon-name-part taxon-name-part-type="genus" reg="Notomicrus"/><tp:taxon-name-part taxon-name-part-type="species" reg="josiahi">josiahi</tp:taxon-name-part></tp:taxon-name></italic> species group <bold>6</bold><italic><tp:taxon-name><tp:taxon-name-part taxon-name-part-type="genus" reg="Notomicrus">N.</tp:taxon-name-part> <tp:taxon-name-part taxon-name-part-type="species" reg="josiahi">josiahi</tp:taxon-name-part></tp:taxon-name></italic><bold>7</bold><italic><tp:taxon-name><tp:taxon-name-part taxon-name-part-type="genus" reg="Notomicrus">Notomicrus</tp:taxon-name-part> <tp:taxon-name-part taxon-name-part-type="species" reg="interstinctus">interstinctus</tp:taxon-name-part></tp:taxon-name></italic> sp. nov. <bold>a</bold> median lobe, left lateral aspect <bold>b</bold> median lobe, dorsal aspect <bold>c</bold> median lobe, right lateral aspect <bold>d</bold> left lateral lobe, medial surface/aspect <bold>e</bold> right lateral lobe, medial surface/aspect. Scale bars: 100 µm</p></caption><graphic xmlns:xlink="http://www.w3.org/1999/xlink" xlink:href="zookeys-1025-177-g006.jpg" position="float" orientation="portrait" xlink:type="simple" id="oo_523048.jpg"><uri content-type="original_file" xlink:type="simple">https://binary.pensoft.net/fig/523048</uri></graphic></fig><fig id="F7" position="float" orientation="portrait"><object-id xmlns:xlink="http://www.w3.org/1999/xlink" content-type="doi" xlink:type="simple">10.3897/zookeys.1025.60442.figures8-9</object-id><object-id xmlns:xlink="http://www.w3.org/1999/xlink" content-type="arpha" xlink:type="simple">90D7CDEC-E179-5724-993C-C7B375C532A3</object-id><label>Figures 8, 9.</label><caption><p>Pro- and mesotarsal claws of <italic><tp:taxon-name><tp:taxon-name-part taxon-name-part-type="genus" reg="Notomicrus"/><tp:taxon-name-part taxon-name-part-type="species" reg="josiahi">josiahi</tp:taxon-name-part></tp:taxon-name></italic> species group <bold>8</bold><italic><tp:taxon-name><tp:taxon-name-part taxon-name-part-type="genus" reg="Notomicrus">N.</tp:taxon-name-part> <tp:taxon-name-part taxon-name-part-type="species" reg="josiahi">josiahi</tp:taxon-name-part></tp:taxon-name></italic><bold>9</bold><italic><tp:taxon-name><tp:taxon-name-part taxon-name-part-type="genus" reg="Notomicrus">N.</tp:taxon-name-part> <tp:taxon-name-part taxon-name-part-type="species" reg="interstinctus">interstinctus</tp:taxon-name-part></tp:taxon-name></italic> sp. nov. <bold>a</bold> anterior protarsal claw <bold>b</bold> posterior protarsal claw <bold>c</bold> anterior mesotarsal claw <bold>d</bold> posterior mesotarsal claw. All anterior aspect. Scale bars: 25 µm.</p></caption><graphic xmlns:xlink="http://www.w3.org/1999/xlink" xlink:href="zookeys-1025-177-g007.jpg" position="float" orientation="portrait" xlink:type="simple" id="oo_523049.jpg"><uri content-type="original_file" xlink:type="simple">https://binary.pensoft.net/fig/523049</uri></graphic></fig><fig id="F3" position="float" orientation="portrait"><object-id xmlns:xlink="http://www.w3.org/1999/xlink" content-type="doi" xlink:type="simple">10.3897/zookeys.1025.60442.figure3</object-id><object-id xmlns:xlink="http://www.w3.org/1999/xlink" content-type="arpha" xlink:type="simple">9218626B-73E1-5DF1-9ACD-CAC32DF20FE6</object-id><label>Figure 3.</label><caption><p>Representative prosterna of <italic><tp:taxon-name><tp:taxon-name-part taxon-name-part-type="genus" reg="Notomicrus">Notomicrus</tp:taxon-name-part></tp:taxon-name></italic> species groups <bold>a</bold><italic><tp:taxon-name><tp:taxon-name-part taxon-name-part-type="genus" reg="Notomicrus">N.</tp:taxon-name-part> <tp:taxon-name-part taxon-name-part-type="species" reg="josiahi">josiahi</tp:taxon-name-part></tp:taxon-name></italic> group (<italic><tp:taxon-name><tp:taxon-name-part taxon-name-part-type="genus" reg="Notomicrus">N.</tp:taxon-name-part> <tp:taxon-name-part taxon-name-part-type="species" reg="josiahi">josiahi</tp:taxon-name-part></tp:taxon-name></italic>) <bold>b</bold><italic><tp:taxon-name><tp:taxon-name-part taxon-name-part-type="genus" reg="Notomicrus">N.</tp:taxon-name-part> <tp:taxon-name-part taxon-name-part-type="species" reg="nanulus">nanulus</tp:taxon-name-part></tp:taxon-name></italic> group (<italic><tp:taxon-name><tp:taxon-name-part taxon-name-part-type="genus" reg="Notomicrus">N.</tp:taxon-name-part> <tp:taxon-name-part taxon-name-part-type="species" reg="nanulus">nanulus</tp:taxon-name-part></tp:taxon-name></italic>) <bold>c</bold><italic><tp:taxon-name><tp:taxon-name-part taxon-name-part-type="genus" reg="Notomicrus">N.</tp:taxon-name-part> <tp:taxon-name-part taxon-name-part-type="species" reg="meizon">meizon</tp:taxon-name-part></tp:taxon-name></italic> group (<tp:taxon-name><tp:taxon-name-part taxon-name-part-type="genus" reg="Notomicrus">N.</tp:taxon-name-part> <tp:taxon-name-part taxon-name-part-type="authority">sp.</tp:taxon-name-part> <tp:taxon-name-part taxon-name-part-type="uncertainty-rank">nr.</tp:taxon-name-part> <tp:taxon-name-part taxon-name-part-type="species" reg="malkini">malkini</tp:taxon-name-part></tp:taxon-name>) <bold>d</bold><italic><tp:taxon-name><tp:taxon-name-part taxon-name-part-type="genus" reg="Notomicrus">N.</tp:taxon-name-part> <tp:taxon-name-part taxon-name-part-type="species" reg="traili">traili</tp:taxon-name-part></tp:taxon-name></italic> group (<tp:taxon-name><tp:taxon-name-part taxon-name-part-type="genus" reg="Notomicrus">N.</tp:taxon-name-part> <tp:taxon-name-part taxon-name-part-type="uncertainty-rank">cf.</tp:taxon-name-part> <tp:taxon-name-part taxon-name-part-type="species" reg="traili">traili</tp:taxon-name-part></tp:taxon-name>).</p></caption><graphic xmlns:xlink="http://www.w3.org/1999/xlink" xlink:href="zookeys-1025-177-g003.jpg" position="float" orientation="portrait" xlink:type="simple" id="oo_523045.jpg"><uri content-type="original_file" xlink:type="simple">https://binary.pensoft.net/fig/523045</uri></graphic></fig><fig id="F8" position="float" orientation="portrait"><object-id xmlns:xlink="http://www.w3.org/1999/xlink" content-type="doi" xlink:type="simple">10.3897/zookeys.1025.60442.figure10</object-id><object-id xmlns:xlink="http://www.w3.org/1999/xlink" content-type="arpha" xlink:type="simple">E18D3AFC-2606-54F1-8783-135F3C57C386</object-id><label>Figure 10.</label><caption><p>Distribution map of <italic><tp:taxon-name><tp:taxon-name-part taxon-name-part-type="genus" reg="Notomicrus"/><tp:taxon-name-part taxon-name-part-type="species" reg="josiahi">josiahi</tp:taxon-name-part></tp:taxon-name></italic> group species.</p></caption><graphic xmlns:xlink="http://www.w3.org/1999/xlink" xlink:href="zookeys-1025-177-g008.jpg" position="float" orientation="portrait" xlink:type="simple" id="oo_523050.jpg"><uri content-type="original_file" xlink:type="simple">https://binary.pensoft.net/fig/523050</uri></graphic></fig><fig id="F9" position="float" orientation="portrait"><object-id xmlns:xlink="http://www.w3.org/1999/xlink" content-type="doi" xlink:type="simple">10.3897/zookeys.1025.60442.figure11</object-id><object-id xmlns:xlink="http://www.w3.org/1999/xlink" content-type="arpha" xlink:type="simple">B3713E12-D334-539D-BAC5-FE4EB6BCC179</object-id><label>Figure 11.</label><caption><p>Habitats of <italic><tp:taxon-name><tp:taxon-name-part taxon-name-part-type="genus" reg="Notomicrus">N.</tp:taxon-name-part> <tp:taxon-name-part taxon-name-part-type="species" reg="josiahi">josiahi</tp:taxon-name-part></tp:taxon-name></italic> group species <bold>a</bold> Type locality of <italic><tp:taxon-name><tp:taxon-name-part taxon-name-part-type="genus" reg="Notomicrus">N.</tp:taxon-name-part> <tp:taxon-name-part taxon-name-part-type="species" reg="josiahi">josiahi</tp:taxon-name-part></tp:taxon-name></italic>, Venezuela: Amazonas (collection code VZ09-0116-01A); Localities of <italic><tp:taxon-name><tp:taxon-name-part taxon-name-part-type="genus" reg="Notomicrus">N.</tp:taxon-name-part> <tp:taxon-name-part taxon-name-part-type="species" reg="interstinctus">interstinctus</tp:taxon-name-part></tp:taxon-name></italic><bold>b</bold> Brazil, Amazonas (collection code BR17-0609-01A) <bold>c</bold> type locality, Brazil, Amapá (collection code BR18-0722-01A).</p></caption><graphic xmlns:xlink="http://www.w3.org/1999/xlink" xlink:href="zookeys-1025-177-g009.jpg" position="float" orientation="portrait" xlink:type="simple" id="oo_523051.jpg"><uri content-type="original_file" xlink:type="simple">https://binary.pensoft.net/fig/523051</uri></graphic></fig><fig id="F2" position="float" orientation="portrait"><object-id xmlns:xlink="http://www.w3.org/1999/xlink" content-type="doi" xlink:type="simple">10.3897/zookeys.1025.60442.figure2</object-id><object-id xmlns:xlink="http://www.w3.org/1999/xlink" content-type="arpha" xlink:type="simple">4B1B6DB9-42FD-595F-94AE-42B5ABC846A8</object-id><label>Figure 2.</label><caption><p>Representative prolegs of <italic><tp:taxon-name><tp:taxon-name-part taxon-name-part-type="genus" reg="Notomicrus">Notomicrus</tp:taxon-name-part></tp:taxon-name></italic> species groups (left proleg, anterior aspect) <bold>a</bold><italic><tp:taxon-name><tp:taxon-name-part taxon-name-part-type="genus" reg="Notomicrus"/><tp:taxon-name-part taxon-name-part-type="species" reg="josiahi">josiahi</tp:taxon-name-part></tp:taxon-name></italic> group (<italic><tp:taxon-name><tp:taxon-name-part taxon-name-part-type="genus" reg="Notomicrus">N.</tp:taxon-name-part> <tp:taxon-name-part taxon-name-part-type="species" reg="josiahi">josiahi</tp:taxon-name-part></tp:taxon-name></italic>) <bold>b</bold><italic><tp:taxon-name><tp:taxon-name-part taxon-name-part-type="genus" reg="Notomicrus"/><tp:taxon-name-part taxon-name-part-type="species" reg="nanulus">nanulus</tp:taxon-name-part></tp:taxon-name></italic> group (<italic><tp:taxon-name><tp:taxon-name-part taxon-name-part-type="genus" reg="Notomicrus">N.</tp:taxon-name-part> <tp:taxon-name-part taxon-name-part-type="species" reg="nanulus">nanulus</tp:taxon-name-part></tp:taxon-name></italic>) <bold>c</bold><italic><tp:taxon-name><tp:taxon-name-part taxon-name-part-type="genus" reg="Notomicrus"/><tp:taxon-name-part taxon-name-part-type="species" reg="meizon">meizon</tp:taxon-name-part></tp:taxon-name></italic> group (<italic><tp:taxon-name><tp:taxon-name-part taxon-name-part-type="genus" reg="Notomicrus">Notomicrus</tp:taxon-name-part></tp:taxon-name></italic> sp.) <bold>d</bold><italic><tp:taxon-name><tp:taxon-name-part taxon-name-part-type="genus" reg="Notomicrus"/><tp:taxon-name-part taxon-name-part-type="species" reg="meizon">meizon</tp:taxon-name-part></tp:taxon-name></italic> group, alternative setal spacing of dorsal (outer) protibial margin (<italic><tp:taxon-name><tp:taxon-name-part taxon-name-part-type="genus" reg="Notomicrus">Notomicrus</tp:taxon-name-part></tp:taxon-name></italic> sp.) <bold>e</bold><italic><tp:taxon-name><tp:taxon-name-part taxon-name-part-type="genus" reg="Notomicrus"/><tp:taxon-name-part taxon-name-part-type="species" reg="traili">traili</tp:taxon-name-part></tp:taxon-name></italic> group (<tp:taxon-name><tp:taxon-name-part taxon-name-part-type="genus" reg="Notomicrus">N.</tp:taxon-name-part> <tp:taxon-name-part taxon-name-part-type="uncertainty-rank">cf.</tp:taxon-name-part> <tp:taxon-name-part taxon-name-part-type="species" reg="traili">traili</tp:taxon-name-part></tp:taxon-name>) <bold>f</bold> detail of structures of importance. F1Se = setae of anteroventral margin of profemur; F1Sp = protuberance of posteroventral margin of profemur; PtCA = anterior protarsal claw; Ptm-5 = protarsomere V; SeDA = first robust seta of dorsoapical angle; SeMl = robust seta at mid-length of anterodorsal margin of protibia; SeM = First seta of anterodorsal margin of protibia; arrows indicate points for relative lengths (see key): i = anteroapical angle, ii = robust seta at mid-length, iii = first seta of marginal row.</p></caption><graphic xmlns:xlink="http://www.w3.org/1999/xlink" xlink:href="zookeys-1025-177-g002.jpg" position="float" orientation="portrait" xlink:type="simple" id="oo_523044.jpg"><uri content-type="original_file" xlink:type="simple">https://binary.pensoft.net/fig/523044</uri></graphic></fig></tp:treatment-sec><ref-list><ref id="B9"><mixed-citation xmlns:xlink="http://www.w3.org/1999/xlink" xlink:type="simple"><person-group><name name-style="western"><surname>Guimarães</surname><given-names>BA</given-names></name><name name-style="western"><surname>Ferreira-Jr</surname><given-names>N</given-names></name></person-group> (<year>2019</year>) <article-title>Two new species and new records of <italic><tp:taxon-name><tp:taxon-name-part taxon-name-part-type="genus">Notomicrus</tp:taxon-name-part></tp:taxon-name></italic> Sharp, 1882 (<tp:taxon-name><tp:taxon-name-part taxon-name-part-type="order">Coleoptera</tp:taxon-name-part></tp:taxon-name>: <tp:taxon-name><tp:taxon-name-part taxon-name-part-type="family">Noteridae</tp:taxon-name-part></tp:taxon-name>) from Brazil.</article-title><source>Zootaxa</source><volume>4629</volume>(<issue>2</issue>): <fpage>263</fpage>–<lpage>270</lpage>. <ext-link xlink:type="simple" ext-link-type="doi" xlink:href="10.11646/zootaxa.4629.2.8">https://doi.org/10.11646/zootaxa.4629.2.8</ext-link></mixed-citation></ref><ref id="B18"><mixed-citation xmlns:xlink="http://www.w3.org/1999/xlink" xlink:type="simple"><person-group><name name-style="western"><surname>Young</surname><given-names>FN</given-names></name></person-group> (<year>1978</year>) <article-title>The New World species of the water-beetle genus <tp:taxon-name><tp:taxon-name-part taxon-name-part-type="genus">Notomicrus</tp:taxon-name-part></tp:taxon-name> (<tp:taxon-name><tp:taxon-name-part taxon-name-part-type="family">Noteridae</tp:taxon-name-part></tp:taxon-name>).</article-title><source>Systematic Entomology</source><volume>3</volume>(<issue>3</issue>): <fpage>285</fpage>–<lpage>293</lpage>. <ext-link xlink:type="simple" ext-link-type="doi" xlink:href="10.1111/j.1365-3113.1978.tb00121.x">https://doi.org/10.1111/j.1365-3113.1978.tb00121.x</ext-link></mixed-citation></ref></ref-list></tp:taxon-treatment>
