# Supplementary material for: Review of the New World Notomicrus Sharp (Coleoptera, Noteridae) I: Circumscription of species groups and review of the josiahi group with description of a new species from Brazil
Source: Zookeys. 2021 Mar 22;1025:177–201. doi: 10.3897/zookeys.1025.60442 (PMC8007551; doi:10.3897/zookeys.1025.60442)
Supplement: XML Treatment for Notomicrus nanulus [file zookeys.1025.60442-treatment5.xml]

<!DOCTYPE tp:taxon-treatment
  PUBLIC "-//TaxonX//DTD Taxonomic Treatment Publishing DTD v0 20100105//EN" "tax-treatment-NSO.dtd">
<tp:taxon-treatment xmlns:tp="http://www.plazi.org/taxpub"><tp:treatment-meta><kwd-group><label>Taxon classification</label><kwd><named-content xmlns:xlink="http://www.w3.org/1999/xlink" content-type="kingdom">Animalia</named-content></kwd><kwd><named-content xmlns:xlink="http://www.w3.org/1999/xlink" content-type="order">Coleoptera</named-content></kwd><kwd><named-content xmlns:xlink="http://www.w3.org/1999/xlink" content-type="family">Noteridae</named-content></kwd></kwd-group><mixed-citation publication-type="journal"><person-group><name><surname>Baca</surname><given-names>Stephen M.</given-names></name><name><surname>Short</surname><given-names>Andrew Edward Z.</given-names></name></person-group><article-title>Review of the New World <italic><tp:taxon-name><tp:taxon-name-part taxon-name-part-type="genus" reg="Notomicrus">Notomicrus</tp:taxon-name-part></tp:taxon-name></italic> Sharp (<tp:taxon-name><tp:taxon-name-part taxon-name-part-type="order">Coleoptera</tp:taxon-name-part></tp:taxon-name>, <tp:taxon-name><tp:taxon-name-part taxon-name-part-type="family">Noteridae</tp:taxon-name-part></tp:taxon-name>) I: Circumscription of species groups and review of the <italic><tp:taxon-name><tp:taxon-name-part taxon-name-part-type="genus" reg="Notomicrus"/><tp:taxon-name-part taxon-name-part-type="species" reg="josiahi">josiahi</tp:taxon-name-part></tp:taxon-name></italic> group with description of a new species from Brazil</article-title><source>Zookeys</source><day>22</day><month>3</month><year>2021</year><volume>1025</volume><fpage>177</fpage><lpage>201</lpage><pub-id pub-id-type="doi">10.3897/zookeys.1025.60442</pub-id></mixed-citation></tp:treatment-meta><tp:nomenclature><label>2.</label><tp:taxon-name><object-id xmlns:xlink="http://www.w3.org/1999/xlink" content-type="arpha" xlink:type="simple">6462B419-D197-5875-B530-E2A73C87E3E7</object-id>
            <tp:taxon-name-part taxon-name-part-type="genus" reg="Notomicrus">Notomicrus</tp:taxon-name-part>
            <tp:taxon-name-part taxon-name-part-type="species" reg="nanulus">nanulus</tp:taxon-name-part>
          </tp:taxon-name><tp:taxon-authority>species group</tp:taxon-authority></tp:nomenclature><tp:treatment-sec sec-type="diagnosis" id="SECID0EQAAI"><title>Diagnosis.</title><p>Members of this species group are most easily identified by their (1) monotone brown elytral color (Fig. <xref ref-type="fig" rid="F1">1a–c</xref>); (2) rounded, oval body shape; (3) rounded posterior lobes of the noterid platform (Fig. <xref ref-type="fig" rid="F4">4b–d</xref>); and (4) by their coarser microsculpture, consisting of isodiametric cells, appearing scale-like, rather than as a finer mesh of transversally elongated cells. This latter character is best viewed in light reflecting off the elytra. Even in species with finer variants of the cell-like microsculpture (e.g. <italic><tp:taxon-name><tp:taxon-name-part taxon-name-part-type="genus" reg="Notomicrus">N.</tp:taxon-name-part> <tp:taxon-name-part taxon-name-part-type="species" reg="sharpi">sharpi</tp:taxon-name-part></tp:taxon-name></italic>), there is no iridescence. Punctation is largely indistinct, except for the discal series and sometimes sporadic punctures posteriorly.</p><p>Members of the <italic><tp:taxon-name><tp:taxon-name-part taxon-name-part-type="genus" reg="Notomicrus">N.</tp:taxon-name-part> <tp:taxon-name-part taxon-name-part-type="species" reg="nanulus">nanulus</tp:taxon-name-part></tp:taxon-name></italic> group present a combination of characters that are variably shared with <italic><tp:taxon-name><tp:taxon-name-part taxon-name-part-type="genus" reg="Notomicrus">N.</tp:taxon-name-part> <tp:taxon-name-part taxon-name-part-type="species" reg="brevicornis">brevicornis</tp:taxon-name-part></tp:taxon-name></italic>, <italic><tp:taxon-name><tp:taxon-name-part taxon-name-part-type="genus" reg="Notomicrus">N.</tp:taxon-name-part> <tp:taxon-name-part taxon-name-part-type="species" reg="teramnus">teramnus</tp:taxon-name-part></tp:taxon-name></italic> and the members <italic><tp:taxon-name><tp:taxon-name-part taxon-name-part-type="genus" reg="Notomicrus">N.</tp:taxon-name-part> <tp:taxon-name-part taxon-name-part-type="species" reg="tenellus">tenellus</tp:taxon-name-part></tp:taxon-name></italic> group. This pattern, in tandem with our phylogenetic understanding, for example, <italic><tp:taxon-name><tp:taxon-name-part taxon-name-part-type="genus" reg="Notomicrus"/><tp:taxon-name-part taxon-name-part-type="species" reg="tenellus">tenellus</tp:taxon-name-part></tp:taxon-name></italic> group being sister to all other <italic><tp:taxon-name><tp:taxon-name-part taxon-name-part-type="genus" reg="Notomicrus">Notomicrus</tp:taxon-name-part></tp:taxon-name></italic> (<xref ref-type="bibr" rid="B2">Baca and Short 2020</xref>), suggest that <italic><tp:taxon-name><tp:taxon-name-part taxon-name-part-type="genus" reg="Notomicrus">N.</tp:taxon-name-part> <tp:taxon-name-part taxon-name-part-type="species" reg="nanulus">nanulus</tp:taxon-name-part></tp:taxon-name></italic> species are united by a combination of characters that are plesiomorphic at some level within the genus. All share similar microsculpture consisting of isodiametric cells, often appearing scale-like to some degree. However, the <italic><tp:taxon-name><tp:taxon-name-part taxon-name-part-type="genus" reg="Notomicrus">N.</tp:taxon-name-part> <tp:taxon-name-part taxon-name-part-type="species" reg="nanulus">nanulus</tp:taxon-name-part></tp:taxon-name></italic> group is distinguished from the <italic><tp:taxon-name><tp:taxon-name-part taxon-name-part-type="genus" reg="Notomicrus">N.</tp:taxon-name-part> <tp:taxon-name-part taxon-name-part-type="species" reg="tenellus">tenellus</tp:taxon-name-part></tp:taxon-name></italic> group by the more rounded body outline (Fig. <xref ref-type="fig" rid="F1">1a–c, j</xref>) and from the <italic><tp:taxon-name><tp:taxon-name-part taxon-name-part-type="genus" reg="Notomicrus">N.</tp:taxon-name-part> <tp:taxon-name-part taxon-name-part-type="species" reg="tenellus">tenellus</tp:taxon-name-part></tp:taxon-name></italic> group and <italic>N <tp:taxon-name><tp:taxon-name-part taxon-name-part-type="genus" reg="Notomicrus"/><tp:taxon-name-part taxon-name-part-type="species" reg="brevicornis">brevicornis</tp:taxon-name-part></tp:taxon-name></italic> by the shape of the noterid platform, with the <italic><tp:taxon-name><tp:taxon-name-part taxon-name-part-type="genus" reg="Notomicrus"/><tp:taxon-name-part taxon-name-part-type="species" reg="nanulus">nanulus</tp:taxon-name-part></tp:taxon-name></italic> group presenting posterior lobes that are rounded or squared (Fig. <xref ref-type="fig" rid="F4">4b–d</xref>). The rounded/squared lobes of the noterid platform character distinguish the <italic><tp:taxon-name><tp:taxon-name-part taxon-name-part-type="genus" reg="Notomicrus"/><tp:taxon-name-part taxon-name-part-type="species" reg="nanulus">nanulus</tp:taxon-name-part></tp:taxon-name></italic> group from <italic><tp:taxon-name><tp:taxon-name-part taxon-name-part-type="genus" reg="Notomicrus">N.</tp:taxon-name-part> <tp:taxon-name-part taxon-name-part-type="species" reg="teramnus">teramnus</tp:taxon-name-part></tp:taxon-name></italic> (Fig. <xref ref-type="fig" rid="F4">4i</xref>) also, but more subtly. The <italic><tp:taxon-name><tp:taxon-name-part taxon-name-part-type="genus" reg="Notomicrus"/><tp:taxon-name-part taxon-name-part-type="species" reg="nanulus">nanulus</tp:taxon-name-part></tp:taxon-name></italic> group also typically presents a noterid platform with more longitudinally-elongated proportions than <italic><tp:taxon-name><tp:taxon-name-part taxon-name-part-type="genus" reg="Notomicrus">N.</tp:taxon-name-part> <tp:taxon-name-part taxon-name-part-type="species" reg="brevicornis">brevicornis</tp:taxon-name-part></tp:taxon-name></italic> (Fig. <xref ref-type="fig" rid="F4">4h</xref>). Males of the <italic><tp:taxon-name><tp:taxon-name-part taxon-name-part-type="genus" reg="Notomicrus">N.</tp:taxon-name-part> <tp:taxon-name-part taxon-name-part-type="species" reg="nanulus">nanulus</tp:taxon-name-part></tp:taxon-name></italic> group present unbifurcated anterior protarsal claws, unlike <italic><tp:taxon-name><tp:taxon-name-part taxon-name-part-type="genus" reg="Notomicrus">N.</tp:taxon-name-part> <tp:taxon-name-part taxon-name-part-type="species" reg="brevicornis">brevicornis</tp:taxon-name-part></tp:taxon-name></italic> and the <italic><tp:taxon-name><tp:taxon-name-part taxon-name-part-type="genus" reg="Notomicrus">N.</tp:taxon-name-part> <tp:taxon-name-part taxon-name-part-type="species" reg="tenellus">tenellus</tp:taxon-name-part></tp:taxon-name></italic> group. The aedeagi of known males of the <italic><tp:taxon-name><tp:taxon-name-part taxon-name-part-type="genus" reg="Notomicrus">N.</tp:taxon-name-part> <tp:taxon-name-part taxon-name-part-type="species" reg="nanulus">nanulus</tp:taxon-name-part></tp:taxon-name></italic> group are easily distinguished; see <xref ref-type="bibr" rid="B18">Young (1978)</xref> and <xref ref-type="bibr" rid="B11">Manuel (2015)</xref>.</p></tp:treatment-sec><tp:treatment-sec sec-type="Composition" id="SECID0E2IAI"><title>Composition.</title><p><italic><tp:taxon-name><tp:taxon-name-part taxon-name-part-type="genus" reg="Notomicrus">N.</tp:taxon-name-part> <tp:taxon-name-part taxon-name-part-type="species" reg="chailliei">chailliei</tp:taxon-name-part></tp:taxon-name></italic> Manuel, 2015; <italic><tp:taxon-name><tp:taxon-name-part taxon-name-part-type="genus" reg="Notomicrus">N.</tp:taxon-name-part> <tp:taxon-name-part taxon-name-part-type="species" reg="femineus">femineus</tp:taxon-name-part></tp:taxon-name></italic> Manuel, 2015; <italic><tp:taxon-name><tp:taxon-name-part taxon-name-part-type="genus" reg="Notomicrus">N.</tp:taxon-name-part> <tp:taxon-name-part taxon-name-part-type="species" reg="huttoni">huttoni</tp:taxon-name-part></tp:taxon-name></italic> Young, 1978; <italic><tp:taxon-name><tp:taxon-name-part taxon-name-part-type="genus" reg="Notomicrus">N.</tp:taxon-name-part> <tp:taxon-name-part taxon-name-part-type="species" reg="nanulus">nanulus</tp:taxon-name-part></tp:taxon-name></italic> (LeConte, 1863); <italic><tp:taxon-name><tp:taxon-name-part taxon-name-part-type="genus" reg="Notomicrus">N.</tp:taxon-name-part> <tp:taxon-name-part taxon-name-part-type="species" reg="sharpi">sharpi</tp:taxon-name-part></tp:taxon-name></italic> Balfour-Browne, 1939.</p></tp:treatment-sec><tp:treatment-sec sec-type="Identification resources" id="SECID0EYKAI"><title>Identification resources.</title><p><xref ref-type="bibr" rid="B18">Young (1978)</xref>; <xref ref-type="bibr" rid="B11">Manuel (2015)</xref>.</p></tp:treatment-sec><tp:treatment-sec sec-type="remarks" id="SECID0EGLAI"><title>Remarks.</title><p>Future work on this group may prove difficult as many species are collected with high ratios of females to males. An example was <italic><tp:taxon-name><tp:taxon-name-part taxon-name-part-type="genus" reg="Notomicrus">N.</tp:taxon-name-part> <tp:taxon-name-part taxon-name-part-type="species" reg="femineus">femineus</tp:taxon-name-part></tp:taxon-name></italic> Manuel, 2015, in which extensive collecting yielded only females, raising the possibility of parthenogenetic reproduction. Personal observations indicate that multiple undescribed species are represented by females only. We note that females of this group can be especially difficult to distinguish and are often misidentified as <italic><tp:taxon-name><tp:taxon-name-part taxon-name-part-type="genus" reg="Notomicrus">N.</tp:taxon-name-part> <tp:taxon-name-part taxon-name-part-type="species" reg="brevicornis">brevicornis</tp:taxon-name-part></tp:taxon-name></italic> (see comments on <italic><tp:taxon-name><tp:taxon-name-part taxon-name-part-type="genus" reg="Notomicrus">N.</tp:taxon-name-part> <tp:taxon-name-part taxon-name-part-type="species" reg="brevicornis">brevicornis</tp:taxon-name-part></tp:taxon-name></italic>, below). <italic><tp:taxon-name><tp:taxon-name-part taxon-name-part-type="genus" reg="Notomicrus">Notomicrus</tp:taxon-name-part> <tp:taxon-name-part taxon-name-part-type="species" reg="teramnus">teramnus</tp:taxon-name-part></tp:taxon-name></italic> is a potential member of this species group based on color, shape and microsculpture, but is treated separately in the key, pending further investigation (see <italic><tp:taxon-name><tp:taxon-name-part taxon-name-part-type="genus" reg="Notomicrus"/><tp:taxon-name-part taxon-name-part-type="species" reg="insertae">insertae</tp:taxon-name-part> <tp:taxon-name-part taxon-name-part-type="subspecies" reg="sedis">sedis</tp:taxon-name-part></tp:taxon-name></italic> species below).</p></tp:treatment-sec><tp:treatment-sec><!--Section generated to contain objects referenced in tp:taxon-treatment.--><fig id="F1" position="float" orientation="portrait"><object-id xmlns:xlink="http://www.w3.org/1999/xlink" content-type="doi" xlink:type="simple">10.3897/zookeys.1025.60442.figure1</object-id><object-id xmlns:xlink="http://www.w3.org/1999/xlink" content-type="arpha" xlink:type="simple">35D451CA-920E-52F7-AA97-D70D1E0B755D</object-id><label>Figure 1.</label><caption><p><italic><tp:taxon-name><tp:taxon-name-part taxon-name-part-type="genus" reg="Notomicrus">Notomicrus</tp:taxon-name-part></tp:taxon-name></italic> species groups. Dorsal habitus of representative <italic><tp:taxon-name><tp:taxon-name-part taxon-name-part-type="genus" reg="Notomicrus">Notomicrus</tp:taxon-name-part></tp:taxon-name></italic> species <bold>a</bold><italic><tp:taxon-name><tp:taxon-name-part taxon-name-part-type="genus" reg="Notomicrus">N.</tp:taxon-name-part> <tp:taxon-name-part taxon-name-part-type="species" reg="nanulus">nanulus</tp:taxon-name-part></tp:taxon-name></italic><bold>b</bold><italic><tp:taxon-name><tp:taxon-name-part taxon-name-part-type="genus" reg="Notomicrus">N.</tp:taxon-name-part> <tp:taxon-name-part taxon-name-part-type="species" reg="sharpi">sharpi</tp:taxon-name-part></tp:taxon-name></italic><bold>c</bold><italic><tp:taxon-name><tp:taxon-name-part taxon-name-part-type="genus" reg="Notomicrus">N.</tp:taxon-name-part></tp:taxon-name></italic> sp. <bold>d</bold><tp:taxon-name><tp:taxon-name-part taxon-name-part-type="genus" reg="Notomicrus">N.</tp:taxon-name-part> <tp:taxon-name-part taxon-name-part-type="uncertainty-rank">cf.</tp:taxon-name-part> <tp:taxon-name-part taxon-name-part-type="species" reg="traili">traili</tp:taxon-name-part></tp:taxon-name><bold>e</bold><tp:taxon-name><tp:taxon-name-part taxon-name-part-type="genus" reg="Notomicrus">N.</tp:taxon-name-part> <tp:taxon-name-part taxon-name-part-type="uncertainty-rank">cf.</tp:taxon-name-part> <tp:taxon-name-part taxon-name-part-type="species" reg="gracilipes">gracilipes</tp:taxon-name-part></tp:taxon-name><bold>f</bold><italic><tp:taxon-name><tp:taxon-name-part taxon-name-part-type="genus" reg="Notomicrus">N.</tp:taxon-name-part> <tp:taxon-name-part taxon-name-part-type="species" reg="petrareptans">petrareptans</tp:taxon-name-part></tp:taxon-name></italic><bold>g</bold><italic><tp:taxon-name><tp:taxon-name-part taxon-name-part-type="genus" reg="Notomicrus">N.</tp:taxon-name-part></tp:taxon-name></italic> sp. <bold>h</bold><tp:taxon-name><tp:taxon-name-part taxon-name-part-type="genus" reg="Notomicrus">N.</tp:taxon-name-part> <tp:taxon-name-part taxon-name-part-type="authority">sp</tp:taxon-name-part> <tp:taxon-name-part taxon-name-part-type="uncertainty-rank">nr.</tp:taxon-name-part> <tp:taxon-name-part taxon-name-part-type="species" reg="malkini">malkini</tp:taxon-name-part></tp:taxon-name><bold>i</bold><tp:taxon-name><tp:taxon-name-part taxon-name-part-type="genus" reg="Notomicrus">N.</tp:taxon-name-part> <tp:taxon-name-part taxon-name-part-type="authority">sp.</tp:taxon-name-part> <tp:taxon-name-part taxon-name-part-type="uncertainty-rank">nr.</tp:taxon-name-part> <tp:taxon-name-part taxon-name-part-type="species" reg="meizon">meizon</tp:taxon-name-part></tp:taxon-name><bold>j</bold><italic><tp:taxon-name><tp:taxon-name-part taxon-name-part-type="genus" reg="Notomicrus">N.</tp:taxon-name-part> <tp:taxon-name-part taxon-name-part-type="species" reg="tenellus">tenellus</tp:taxon-name-part></tp:taxon-name></italic><bold>k</bold><italic><tp:taxon-name><tp:taxon-name-part taxon-name-part-type="genus" reg="Notomicrus">N.</tp:taxon-name-part> <tp:taxon-name-part taxon-name-part-type="species" reg="brevicornis">brevicornis</tp:taxon-name-part></tp:taxon-name></italic> male syntype.</p></caption><graphic xmlns:xlink="http://www.w3.org/1999/xlink" xlink:href="zookeys-1025-177-g001.jpg" position="float" orientation="portrait" xlink:type="simple" id="oo_523043.jpg"><uri content-type="original_file" xlink:type="simple">https://binary.pensoft.net/fig/523043</uri></graphic></fig><fig id="F4" position="float" orientation="portrait"><object-id xmlns:xlink="http://www.w3.org/1999/xlink" content-type="doi" xlink:type="simple">10.3897/zookeys.1025.60442.figure4</object-id><object-id xmlns:xlink="http://www.w3.org/1999/xlink" content-type="arpha" xlink:type="simple">1D060F94-8F34-54D5-9822-D58D4BD6B6F7</object-id><label>Figure 4.</label><caption><p>Representative noterid platforms of <italic><tp:taxon-name><tp:taxon-name-part taxon-name-part-type="genus" reg="Notomicrus">Notomicrus</tp:taxon-name-part></tp:taxon-name></italic> species groups (left side, ventral aspect). Names in boxes indicate species groups or species <bold>a</bold><italic><tp:taxon-name><tp:taxon-name-part taxon-name-part-type="genus" reg="Notomicrus">N.</tp:taxon-name-part> <tp:taxon-name-part taxon-name-part-type="species" reg="josiahi">josiahi</tp:taxon-name-part></tp:taxon-name></italic><bold>b</bold><italic><tp:taxon-name><tp:taxon-name-part taxon-name-part-type="genus" reg="Notomicrus">N.</tp:taxon-name-part> <tp:taxon-name-part taxon-name-part-type="species" reg="nanulus">nanulus</tp:taxon-name-part></tp:taxon-name></italic><bold>c</bold><italic><tp:taxon-name><tp:taxon-name-part taxon-name-part-type="genus" reg="Notomicrus">N.</tp:taxon-name-part> <tp:taxon-name-part taxon-name-part-type="species" reg="sharpi">sharpi</tp:taxon-name-part></tp:taxon-name></italic><bold>d</bold><italic><tp:taxon-name><tp:taxon-name-part taxon-name-part-type="genus" reg="Notomicrus">N.</tp:taxon-name-part></tp:taxon-name></italic> sp. (<tp:taxon-name><tp:taxon-name-part taxon-name-part-type="genus" reg="Notomicrus"/><tp:taxon-name-part taxon-name-part-type="uncertainty-rank">nr.</tp:taxon-name-part> <tp:taxon-name-part taxon-name-part-type="species" reg="chailliei">chailliei</tp:taxon-name-part></tp:taxon-name>) <bold>e</bold><tp:taxon-name><tp:taxon-name-part taxon-name-part-type="genus" reg="Notomicrus">N.</tp:taxon-name-part> <tp:taxon-name-part taxon-name-part-type="authority">sp.</tp:taxon-name-part> <tp:taxon-name-part taxon-name-part-type="uncertainty-rank">nr.</tp:taxon-name-part> <tp:taxon-name-part taxon-name-part-type="species" reg="meizon">meizon</tp:taxon-name-part></tp:taxon-name><bold>f</bold><italic><tp:taxon-name><tp:taxon-name-part taxon-name-part-type="genus" reg="Notomicrus">N.</tp:taxon-name-part> <tp:taxon-name-part taxon-name-part-type="species" reg="meizon">meizon</tp:taxon-name-part></tp:taxon-name></italic> (paratype) <bold>g</bold><tp:taxon-name><tp:taxon-name-part taxon-name-part-type="genus" reg="Notomicrus">N.</tp:taxon-name-part> <tp:taxon-name-part taxon-name-part-type="authority">sp.</tp:taxon-name-part> <tp:taxon-name-part taxon-name-part-type="uncertainty-rank">nr.</tp:taxon-name-part> <tp:taxon-name-part taxon-name-part-type="species" reg="malkini">malkini</tp:taxon-name-part></tp:taxon-name><bold>h</bold><italic><tp:taxon-name><tp:taxon-name-part taxon-name-part-type="genus" reg="Notomicrus">N.</tp:taxon-name-part> <tp:taxon-name-part taxon-name-part-type="species" reg="brevicornis">brevicornis</tp:taxon-name-part></tp:taxon-name></italic> (female syntype) <bold>i</bold><italic><tp:taxon-name><tp:taxon-name-part taxon-name-part-type="genus" reg="Notomicrus">N.</tp:taxon-name-part> <tp:taxon-name-part taxon-name-part-type="species" reg="teramnus">teramnus</tp:taxon-name-part></tp:taxon-name></italic> (female paratype) <bold>j</bold><italic><tp:taxon-name><tp:taxon-name-part taxon-name-part-type="genus" reg="Notomicrus">N.</tp:taxon-name-part> <tp:taxon-name-part taxon-name-part-type="species" reg="tenellus">tenellus</tp:taxon-name-part></tp:taxon-name></italic> (Indonesia) <bold>k</bold><italic><tp:taxon-name><tp:taxon-name-part taxon-name-part-type="genus" reg="Notomicrus">N.</tp:taxon-name-part> <tp:taxon-name-part taxon-name-part-type="species" reg="sabrouxi">sabrouxi</tp:taxon-name-part></tp:taxon-name></italic> (female paratype, sketched from <xref ref-type="bibr" rid="B11">Manuel (2015</xref>:518) <bold>l</bold><italic><tp:taxon-name><tp:taxon-name-part taxon-name-part-type="genus" reg="Notomicrus">N.</tp:taxon-name-part> <tp:taxon-name-part taxon-name-part-type="species" reg="petrareptans">petrareptans</tp:taxon-name-part></tp:taxon-name></italic>.</p></caption><graphic xmlns:xlink="http://www.w3.org/1999/xlink" xlink:href="zookeys-1025-177-g004.jpg" position="float" orientation="portrait" xlink:type="simple" id="oo_523046.jpg"><uri content-type="original_file" xlink:type="simple">https://binary.pensoft.net/fig/523046</uri></graphic></fig></tp:treatment-sec><ref-list><ref id="B11"><mixed-citation xmlns:xlink="http://www.w3.org/1999/xlink" xlink:type="simple"><person-group><name name-style="western"><surname>Manuel</surname><given-names>M</given-names></name></person-group> (<year>2015</year>) <article-title>The genus <italic><tp:taxon-name><tp:taxon-name-part taxon-name-part-type="genus">Notomicrus</tp:taxon-name-part></tp:taxon-name></italic> in Guadeloupe, with description of three new species (<tp:taxon-name><tp:taxon-name-part taxon-name-part-type="order">Coleoptera</tp:taxon-name-part></tp:taxon-name>: <tp:taxon-name><tp:taxon-name-part taxon-name-part-type="family">Noteridae</tp:taxon-name-part></tp:taxon-name>).</article-title><source>Zootaxa</source><volume>4018</volume>(<issue>4</issue>): <fpage>506</fpage>–<lpage>534</lpage>. <ext-link xlink:type="simple" ext-link-type="doi" xlink:href="10.11646/zootaxa.4018.4.2">https://doi.org/10.11646/zootaxa.4018.4.2</ext-link></mixed-citation></ref><ref id="B2"><mixed-citation xmlns:xlink="http://www.w3.org/1999/xlink" xlink:type="simple"><person-group><name name-style="western"><surname>Baca</surname><given-names>SM</given-names></name><name name-style="western"><surname>Short</surname><given-names>AEZ</given-names></name></person-group> (<year>2020</year>) <article-title>Molecular phylogeny of the notomicrine water beetles (<tp:taxon-name><tp:taxon-name-part taxon-name-part-type="order">Coleoptera</tp:taxon-name-part></tp:taxon-name>: <tp:taxon-name><tp:taxon-name-part taxon-name-part-type="family">Noteridae</tp:taxon-name-part></tp:taxon-name>) reveals signatures of Gondwanan vicariance and ecological plasticity.</article-title><source>Insect Systematics and Diversity</source><volume>4</volume>(<issue>6</issue>): <fpage>1</fpage>–<lpage>4</lpage>. <ext-link xlink:type="simple" ext-link-type="doi" xlink:href="10.1093/isd/ixaa015">https://doi.org/10.1093/isd/ixaa015</ext-link></mixed-citation></ref><ref id="B18"><mixed-citation xmlns:xlink="http://www.w3.org/1999/xlink" xlink:type="simple"><person-group><name name-style="western"><surname>Young</surname><given-names>FN</given-names></name></person-group> (<year>1978</year>) <article-title>The New World species of the water-beetle genus <tp:taxon-name><tp:taxon-name-part taxon-name-part-type="genus">Notomicrus</tp:taxon-name-part></tp:taxon-name> (<tp:taxon-name><tp:taxon-name-part taxon-name-part-type="family">Noteridae</tp:taxon-name-part></tp:taxon-name>).</article-title><source>Systematic Entomology</source><volume>3</volume>(<issue>3</issue>): <fpage>285</fpage>–<lpage>293</lpage>. <ext-link xlink:type="simple" ext-link-type="doi" xlink:href="10.1111/j.1365-3113.1978.tb00121.x">https://doi.org/10.1111/j.1365-3113.1978.tb00121.x</ext-link></mixed-citation></ref></ref-list></tp:taxon-treatment>
