# Supplementary material for: Review of the New World Notomicrus Sharp (Coleoptera, Noteridae) I: Circumscription of species groups and review of the josiahi group with description of a new species from Brazil
Source: Zookeys. 2021 Mar 22;1025:177–201. doi: 10.3897/zookeys.1025.60442 (PMC8007551; doi:10.3897/zookeys.1025.60442)
Supplement: XML Treatment for N. brevicornis [file zookeys.1025.60442-treatment8.xml]

<!DOCTYPE tp:taxon-treatment
  PUBLIC "-//TaxonX//DTD Taxonomic Treatment Publishing DTD v0 20100105//EN" "tax-treatment-NSO.dtd">
<tp:taxon-treatment xmlns:tp="http://www.plazi.org/taxpub"><tp:treatment-meta><kwd-group><label>Taxon classification</label><kwd><named-content xmlns:xlink="http://www.w3.org/1999/xlink" content-type="kingdom">Animalia</named-content></kwd><kwd><named-content xmlns:xlink="http://www.w3.org/1999/xlink" content-type="order">Coleoptera</named-content></kwd><kwd><named-content xmlns:xlink="http://www.w3.org/1999/xlink" content-type="family">Noteridae</named-content></kwd></kwd-group><mixed-citation publication-type="journal"><person-group><name><surname>Baca</surname><given-names>Stephen M.</given-names></name><name><surname>Short</surname><given-names>Andrew Edward Z.</given-names></name></person-group><article-title>Review of the New World <italic><tp:taxon-name><tp:taxon-name-part taxon-name-part-type="genus" reg="Notomicrus">Notomicrus</tp:taxon-name-part></tp:taxon-name></italic> Sharp (<tp:taxon-name><tp:taxon-name-part taxon-name-part-type="order">Coleoptera</tp:taxon-name-part></tp:taxon-name>, <tp:taxon-name><tp:taxon-name-part taxon-name-part-type="family">Noteridae</tp:taxon-name-part></tp:taxon-name>) I: Circumscription of species groups and review of the <italic><tp:taxon-name><tp:taxon-name-part taxon-name-part-type="genus" reg="Notomicrus"/><tp:taxon-name-part taxon-name-part-type="species" reg="josiahi">josiahi</tp:taxon-name-part></tp:taxon-name></italic> group with description of a new species from Brazil</article-title><source>Zookeys</source><day>22</day><month>3</month><year>2021</year><volume>1025</volume><fpage>177</fpage><lpage>201</lpage><pub-id pub-id-type="doi">10.3897/zookeys.1025.60442</pub-id></mixed-citation></tp:treatment-meta><tp:nomenclature><tp:taxon-name><object-id xmlns:xlink="http://www.w3.org/1999/xlink" content-type="arpha" xlink:type="simple">5BDD9BCE-E76C-5083-8A53-01EFA158544B</object-id>
            <tp:taxon-name-part taxon-name-part-type="genus" reg="Notomicrus">N.</tp:taxon-name-part>
            <tp:taxon-name-part taxon-name-part-type="species" reg="brevicornis">brevicornis</tp:taxon-name-part>
          </tp:taxon-name><tp:taxon-authority>Sharp, 1882</tp:taxon-authority><xref ref-type="fig" rid="F1">Figs 1k</xref><xref ref-type="fig" rid="F10">, 12</xref></tp:nomenclature><tp:treatment-sec sec-type="material" id="SECID0EU5AI"><title>Material examined.</title><p><bold><italic>Syntypes</italic></bold>: Male specimen on small rectangular card, “♂” is drawn around genitalia and other parts, prosternal process flanks the specimen. “Boa Sorta Nov./ Sahlberg 1850” [small rectangular label, handwritten], “Sharp Coll/ 1905-313” [small rectangular label, typed], “<tp:taxon-name><tp:taxon-name-part taxon-name-part-type="genus" reg="Notomicrus">Notomicrus</tp:taxon-name-part></tp:taxon-name>/ <tp:taxon-name><tp:taxon-name-part taxon-name-part-type="genus" reg="Notomicrus"/><tp:taxon-name-part taxon-name-part-type="species" reg="brevicornis">brevicornis</tp:taxon-name-part></tp:taxon-name> Ind. typ./ D.S.” [small rectangular label, handwritten] “SYN/ TYPE” [small circular label with blue border, printed] (ex. <named-content xmlns:xlink="http://www.w3.org/1999/xlink" content-type="dwc:institutional_code" xlink:type="simple">NHM</named-content>); female specimen on rectangular card, “S. America/ Brazil.” [small rectangular label with blue line across, typed], “Sharp Coll/ 1905-313.” Small rectangular label, typed], “Boa Sorta Nov./ Sahlberg 1850” [small rectangular label, handwritten], “Type 470/ <tp:taxon-name><tp:taxon-name-part taxon-name-part-type="genus" reg="Notomicrus">Notomicrus</tp:taxon-name-part></tp:taxon-name>/ <tp:taxon-name><tp:taxon-name-part taxon-name-part-type="genus" reg="Notomicrus"/><tp:taxon-name-part taxon-name-part-type="species" reg="brevicornis">brevicornis</tp:taxon-name-part></tp:taxon-name>/ Boa Sorta” [rectangular label, handwritten], “SYN/ TYPE” [small circular label with blue border, printed], “TYPE” [small circular label with red border, printed], (ex. <named-content xmlns:xlink="http://www.w3.org/1999/xlink" content-type="dwc:institutional_code" xlink:type="simple">NHM</named-content>); female specimen disarticulated on large card, “S. America/ Brazil.” [small rectangular label with blue line across, typed], “Boa Sorta Nov./ Sahlberg 1850” [small rectangular label, handwritten], “<tp:taxon-name><tp:taxon-name-part taxon-name-part-type="genus" reg="Notomicrus">Notomicrus</tp:taxon-name-part></tp:taxon-name>/ <tp:taxon-name><tp:taxon-name-part taxon-name-part-type="genus" reg="Notomicrus"/><tp:taxon-name-part taxon-name-part-type="species" reg="brevicornis">brevicornis</tp:taxon-name-part></tp:taxon-name>, Sharp./ Co-type.” [rectangular label, handwritten], “SYN/ TYPE” [small circular label with blue border, printed], (ex. <named-content xmlns:xlink="http://www.w3.org/1999/xlink" content-type="dwc:institutional_code" xlink:type="simple">NHM</named-content>); female specimen on small rectangular card, “Co-/ type” [small circular label with yellow border, printed], “S. America/ Brazil.” [small rectangular label with blue line across, typed], “Sharp Coll/ 1905-313.” Small rectangular label, typed], “<tp:taxon-name><tp:taxon-name-part taxon-name-part-type="genus" reg="Notomicrus">Notomicrus</tp:taxon-name-part></tp:taxon-name>/ <tp:taxon-name><tp:taxon-name-part taxon-name-part-type="genus" reg="Notomicrus"/><tp:taxon-name-part taxon-name-part-type="species" reg="brevicornis">brevicornis</tp:taxon-name-part></tp:taxon-name>, Sharp./ Co-type.” [rectangular label, handwritten] “SYN/ TYPE” [small circular label with blue border, printed] (ex. <named-content xmlns:xlink="http://www.w3.org/1999/xlink" content-type="dwc:institutional_code" xlink:type="simple">NHM</named-content>). Note: this latter specimen also with small label “Not <tp:taxon-name><tp:taxon-name-part taxon-name-part-type="genus" reg="Notomicrus"/><tp:taxon-name-part taxon-name-part-type="species" reg="brevicornis">brevicornis</tp:taxon-name-part></tp:taxon-name>/ maybe <tp:taxon-name><tp:taxon-name-part taxon-name-part-type="genus" reg="Notomicrus"/><tp:taxon-name-part taxon-name-part-type="species" reg="gracilipes">gracilipes</tp:taxon-name-part></tp:taxon-name>?/ Manuel det. 2016”. See notes below.</p></tp:treatment-sec><tp:treatment-sec sec-type="remarks" id="SECID0EBCBI"><title>Remarks.</title><p><italic><tp:taxon-name><tp:taxon-name-part taxon-name-part-type="genus" reg="Notomicrus">Notomicrus</tp:taxon-name-part> <tp:taxon-name-part taxon-name-part-type="species" reg="brevicornis">brevicornis</tp:taxon-name-part></tp:taxon-name></italic> would otherwise appear to be a member of the <italic><tp:taxon-name><tp:taxon-name-part taxon-name-part-type="genus" reg="Notomicrus"/><tp:taxon-name-part taxon-name-part-type="species" reg="nanulus">nanulus</tp:taxon-name-part></tp:taxon-name></italic> group by the aforementioned characters. However, it differs by the more acute posterior angles of the noterid platform, a character shared with members of the <italic><tp:taxon-name><tp:taxon-name-part taxon-name-part-type="genus" reg="Notomicrus"/><tp:taxon-name-part taxon-name-part-type="species" reg="tenellus">tenellus</tp:taxon-name-part></tp:taxon-name></italic>, <italic><tp:taxon-name><tp:taxon-name-part taxon-name-part-type="genus" reg="Notomicrus"/><tp:taxon-name-part taxon-name-part-type="species" reg="josiahi">josiahi</tp:taxon-name-part></tp:taxon-name></italic> and <italic><tp:taxon-name><tp:taxon-name-part taxon-name-part-type="genus" reg="Notomicrus"/><tp:taxon-name-part taxon-name-part-type="species" reg="traili">traili</tp:taxon-name-part></tp:taxon-name></italic> groups. The male syntype presents a bifurcate anterior protarsal claw (as in fig. 8A), a character shared by the <italic><tp:taxon-name><tp:taxon-name-part taxon-name-part-type="genus" reg="Notomicrus"/><tp:taxon-name-part taxon-name-part-type="species" reg="josiahi">josiahi</tp:taxon-name-part></tp:taxon-name></italic> and <italic><tp:taxon-name><tp:taxon-name-part taxon-name-part-type="genus" reg="Notomicrus"/><tp:taxon-name-part taxon-name-part-type="species" reg="tenellus">tenellus</tp:taxon-name-part></tp:taxon-name></italic> species groups. With the Old World and New World taxa being reciprocally monophyletic (<xref ref-type="bibr" rid="B2">Baca and Short 2020</xref>) and the plesiomorphic appearance of these characters, we would speculate that this species is likely to be sister to one of the New World species groups.</p><p>Based on observation of the single male of the syntype series, it is suspected that <xref ref-type="bibr" rid="B18">Young (1978)</xref> based his description, key and illustration of the aedeagus of <italic><tp:taxon-name><tp:taxon-name-part taxon-name-part-type="genus" reg="Notomicrus">N.</tp:taxon-name-part> <tp:taxon-name-part taxon-name-part-type="species" reg="brevicornis">brevicornis</tp:taxon-name-part></tp:taxon-name></italic> on the male of a different species. First, the illustration in <xref ref-type="bibr" rid="B18">Young (1978)</xref> of the aedeagus of <italic><tp:taxon-name><tp:taxon-name-part taxon-name-part-type="genus" reg="Notomicrus">N.</tp:taxon-name-part> <tp:taxon-name-part taxon-name-part-type="species" reg="brevicornis">brevicornis</tp:taxon-name-part></tp:taxon-name></italic> does not match that observed in the syntype. Second, <xref ref-type="bibr" rid="B18">Young (1978</xref>: 288–289) describes <italic><tp:taxon-name><tp:taxon-name-part taxon-name-part-type="genus" reg="Notomicrus">N.</tp:taxon-name-part> <tp:taxon-name-part taxon-name-part-type="species" reg="brevicornis">brevicornis</tp:taxon-name-part></tp:taxon-name></italic> as being sexually dimorphic in elytral punctation, with males being more punctate than females. However, as noted by <xref ref-type="bibr" rid="B16">Sharp (1882</xref>: 261), there is very little dimorphism observed between males and females of the syntype series beyond characters of the tarsi. The punctation and sculpture are very weakly dimorphic, both sexes being almost entirely impunctate, except for the weak discal rows and a few scattered punctures near the elytral apex. The punctation is slightly less impressed in females, with discal rows slightly less prominent. The relative difference of punctation between the male and female syntypes of this species is so slight that splitting them up in the key as did <xref ref-type="bibr" rid="B18">Young (1978</xref>: 288, couplet 7) seems largely unnecessary, wherein the couplet describing females of <italic><tp:taxon-name><tp:taxon-name-part taxon-name-part-type="genus" reg="Notomicrus">N.</tp:taxon-name-part> <tp:taxon-name-part taxon-name-part-type="species" reg="brevicornis">brevicornis</tp:taxon-name-part></tp:taxon-name></italic> also closely describes the male syntype (<xref ref-type="bibr" rid="B18">Young 1978</xref>: 288). The specimens of the UMMZ, observed by Young, were not observed for this study, but the stated differences by <xref ref-type="bibr" rid="B18">Young (1978)</xref> and the grouping of males of <italic><tp:taxon-name><tp:taxon-name-part taxon-name-part-type="genus" reg="Notomicrus">N.</tp:taxon-name-part> <tp:taxon-name-part taxon-name-part-type="species" reg="brevicornis">brevicornis</tp:taxon-name-part></tp:taxon-name></italic> with <italic><tp:taxon-name><tp:taxon-name-part taxon-name-part-type="genus" reg="Notomicrus">N.</tp:taxon-name-part> <tp:taxon-name-part taxon-name-part-type="species" reg="malkini">malkini</tp:taxon-name-part></tp:taxon-name></italic> in <xref ref-type="bibr" rid="B18">Young’s (1978</xref>: 288) key call the identity of the depicted male in <xref ref-type="bibr" rid="B18">Young (1978)</xref> into question. Further adding to this suspicion is the fact that some male specimens attributable to <italic><tp:taxon-name><tp:taxon-name-part taxon-name-part-type="genus" reg="Notomicrus">N.</tp:taxon-name-part> <tp:taxon-name-part taxon-name-part-type="species" reg="malkini">malkini</tp:taxon-name-part></tp:taxon-name></italic> or other undescribed species of the <italic><tp:taxon-name><tp:taxon-name-part taxon-name-part-type="genus" reg="Notomicrus"/><tp:taxon-name-part taxon-name-part-type="species" reg="meizon">meizon</tp:taxon-name-part></tp:taxon-name></italic> group in the FSCA were identified as <italic><tp:taxon-name><tp:taxon-name-part taxon-name-part-type="genus" reg="Notomicrus">N.</tp:taxon-name-part> <tp:taxon-name-part taxon-name-part-type="species" reg="brevicornis">brevicornis</tp:taxon-name-part></tp:taxon-name></italic> by Young (date of determination not recorded). For aiding in identification, we have included images of the male syntype, labels and aedeagus (Figs <xref ref-type="fig" rid="F1">1k</xref>, <xref ref-type="fig" rid="F10">12</xref>). One specimen of the syntype series appears to be of a different species than the others; likely it is a member of the <italic><tp:taxon-name><tp:taxon-name-part taxon-name-part-type="genus" reg="Notomicrus"/><tp:taxon-name-part taxon-name-part-type="species" reg="traili">traili</tp:taxon-name-part></tp:taxon-name></italic> species group. See last listed specimen and note in the examined syntype material above.</p><fig id="F10" position="float" orientation="portrait"><object-id xmlns:xlink="http://www.w3.org/1999/xlink" content-type="doi" xlink:type="simple">10.3897/zookeys.1025.60442.figure12</object-id><object-id xmlns:xlink="http://www.w3.org/1999/xlink" content-type="arpha" xlink:type="simple">8793826B-4A22-5680-8C13-BF6A0C86F47A</object-id><label>Figure 12.</label><caption><p>Card mount, aedeagus and labels of male syntype of <italic><tp:taxon-name><tp:taxon-name-part taxon-name-part-type="genus" reg="Notomicrus">N.</tp:taxon-name-part> <tp:taxon-name-part taxon-name-part-type="species" reg="brevicornis">brevicornis</tp:taxon-name-part></tp:taxon-name></italic><bold>a</bold><italic><tp:taxon-name><tp:taxon-name-part taxon-name-part-type="genus" reg="Notomicrus">Notomicrus</tp:taxon-name-part> <tp:taxon-name-part taxon-name-part-type="species" reg="brevicornis">brevicornis</tp:taxon-name-part></tp:taxon-name></italic> card mount, dorsal <bold>b</bold> median lobe lateral aspect <bold>c</bold> left lateral lobe, medial aspect <bold>d</bold> right lateral lobe <bold>e</bold> syntype labels.</p></caption><graphic xmlns:xlink="http://www.w3.org/1999/xlink" xlink:href="zookeys-1025-177-g010.jpg" position="float" orientation="portrait" xlink:type="simple" id="oo_523052.jpg"><uri content-type="original_file" xlink:type="simple">https://binary.pensoft.net/fig/523052</uri></graphic></fig><p>Personal observations show that many members of the <italic><tp:taxon-name><tp:taxon-name-part taxon-name-part-type="genus" reg="Notomicrus">N.</tp:taxon-name-part> <tp:taxon-name-part taxon-name-part-type="species" reg="nanulus">nanulus</tp:taxon-name-part></tp:taxon-name></italic> group are misidentified as <italic><tp:taxon-name><tp:taxon-name-part taxon-name-part-type="genus" reg="Notomicrus">N.</tp:taxon-name-part> <tp:taxon-name-part taxon-name-part-type="species" reg="brevicornis">brevicornis</tp:taxon-name-part></tp:taxon-name></italic> in collections. This is no doubt due to the superficial similarities of <italic><tp:taxon-name><tp:taxon-name-part taxon-name-part-type="genus" reg="Notomicrus">N.</tp:taxon-name-part> <tp:taxon-name-part taxon-name-part-type="species" reg="brevicornis">brevicornis</tp:taxon-name-part></tp:taxon-name></italic> to members of the <italic><tp:taxon-name><tp:taxon-name-part taxon-name-part-type="genus" reg="Notomicrus"/><tp:taxon-name-part taxon-name-part-type="species" reg="nanulus">nanulus</tp:taxon-name-part></tp:taxon-name></italic> group and scarcity of males in the <italic><tp:taxon-name><tp:taxon-name-part taxon-name-part-type="genus" reg="Notomicrus"/><tp:taxon-name-part taxon-name-part-type="species" reg="nanulus">nanulus</tp:taxon-name-part></tp:taxon-name></italic> group. With that, there are likely inaccuracies in literature with respect to records and distributions.</p></tp:treatment-sec><tp:treatment-sec><!--Section generated to contain objects referenced in tp:taxon-treatment.--><fig id="F1" position="float" orientation="portrait"><object-id xmlns:xlink="http://www.w3.org/1999/xlink" content-type="doi" xlink:type="simple">10.3897/zookeys.1025.60442.figure1</object-id><object-id xmlns:xlink="http://www.w3.org/1999/xlink" content-type="arpha" xlink:type="simple">35D451CA-920E-52F7-AA97-D70D1E0B755D</object-id><label>Figure 1.</label><caption><p><italic><tp:taxon-name><tp:taxon-name-part taxon-name-part-type="genus" reg="Notomicrus">Notomicrus</tp:taxon-name-part></tp:taxon-name></italic> species groups. Dorsal habitus of representative <italic><tp:taxon-name><tp:taxon-name-part taxon-name-part-type="genus" reg="Notomicrus">Notomicrus</tp:taxon-name-part></tp:taxon-name></italic> species <bold>a</bold><italic><tp:taxon-name><tp:taxon-name-part taxon-name-part-type="genus" reg="Notomicrus">N.</tp:taxon-name-part> <tp:taxon-name-part taxon-name-part-type="species" reg="nanulus">nanulus</tp:taxon-name-part></tp:taxon-name></italic><bold>b</bold><italic><tp:taxon-name><tp:taxon-name-part taxon-name-part-type="genus" reg="Notomicrus">N.</tp:taxon-name-part> <tp:taxon-name-part taxon-name-part-type="species" reg="sharpi">sharpi</tp:taxon-name-part></tp:taxon-name></italic><bold>c</bold><italic><tp:taxon-name><tp:taxon-name-part taxon-name-part-type="genus" reg="Notomicrus">N.</tp:taxon-name-part></tp:taxon-name></italic> sp. <bold>d</bold><tp:taxon-name><tp:taxon-name-part taxon-name-part-type="genus" reg="Notomicrus">N.</tp:taxon-name-part> <tp:taxon-name-part taxon-name-part-type="uncertainty-rank">cf.</tp:taxon-name-part> <tp:taxon-name-part taxon-name-part-type="species" reg="traili">traili</tp:taxon-name-part></tp:taxon-name><bold>e</bold><tp:taxon-name><tp:taxon-name-part taxon-name-part-type="genus" reg="Notomicrus">N.</tp:taxon-name-part> <tp:taxon-name-part taxon-name-part-type="uncertainty-rank">cf.</tp:taxon-name-part> <tp:taxon-name-part taxon-name-part-type="species" reg="gracilipes">gracilipes</tp:taxon-name-part></tp:taxon-name><bold>f</bold><italic><tp:taxon-name><tp:taxon-name-part taxon-name-part-type="genus" reg="Notomicrus">N.</tp:taxon-name-part> <tp:taxon-name-part taxon-name-part-type="species" reg="petrareptans">petrareptans</tp:taxon-name-part></tp:taxon-name></italic><bold>g</bold><italic><tp:taxon-name><tp:taxon-name-part taxon-name-part-type="genus" reg="Notomicrus">N.</tp:taxon-name-part></tp:taxon-name></italic> sp. <bold>h</bold><tp:taxon-name><tp:taxon-name-part taxon-name-part-type="genus" reg="Notomicrus">N.</tp:taxon-name-part> <tp:taxon-name-part taxon-name-part-type="authority">sp</tp:taxon-name-part> <tp:taxon-name-part taxon-name-part-type="uncertainty-rank">nr.</tp:taxon-name-part> <tp:taxon-name-part taxon-name-part-type="species" reg="malkini">malkini</tp:taxon-name-part></tp:taxon-name><bold>i</bold><tp:taxon-name><tp:taxon-name-part taxon-name-part-type="genus" reg="Notomicrus">N.</tp:taxon-name-part> <tp:taxon-name-part taxon-name-part-type="authority">sp.</tp:taxon-name-part> <tp:taxon-name-part taxon-name-part-type="uncertainty-rank">nr.</tp:taxon-name-part> <tp:taxon-name-part taxon-name-part-type="species" reg="meizon">meizon</tp:taxon-name-part></tp:taxon-name><bold>j</bold><italic><tp:taxon-name><tp:taxon-name-part taxon-name-part-type="genus" reg="Notomicrus">N.</tp:taxon-name-part> <tp:taxon-name-part taxon-name-part-type="species" reg="tenellus">tenellus</tp:taxon-name-part></tp:taxon-name></italic><bold>k</bold><italic><tp:taxon-name><tp:taxon-name-part taxon-name-part-type="genus" reg="Notomicrus">N.</tp:taxon-name-part> <tp:taxon-name-part taxon-name-part-type="species" reg="brevicornis">brevicornis</tp:taxon-name-part></tp:taxon-name></italic> male syntype.</p></caption><graphic xmlns:xlink="http://www.w3.org/1999/xlink" xlink:href="zookeys-1025-177-g001.jpg" position="float" orientation="portrait" xlink:type="simple" id="oo_523043.jpg"><uri content-type="original_file" xlink:type="simple">https://binary.pensoft.net/fig/523043</uri></graphic></fig></tp:treatment-sec><ref-list><ref id="B2"><mixed-citation xmlns:xlink="http://www.w3.org/1999/xlink" xlink:type="simple"><person-group><name name-style="western"><surname>Baca</surname><given-names>SM</given-names></name><name name-style="western"><surname>Short</surname><given-names>AEZ</given-names></name></person-group> (<year>2020</year>) <article-title>Molecular phylogeny of the notomicrine water beetles (<tp:taxon-name><tp:taxon-name-part taxon-name-part-type="order">Coleoptera</tp:taxon-name-part></tp:taxon-name>: <tp:taxon-name><tp:taxon-name-part taxon-name-part-type="family">Noteridae</tp:taxon-name-part></tp:taxon-name>) reveals signatures of Gondwanan vicariance and ecological plasticity.</article-title><source>Insect Systematics and Diversity</source><volume>4</volume>(<issue>6</issue>): <fpage>1</fpage>–<lpage>4</lpage>. <ext-link xlink:type="simple" ext-link-type="doi" xlink:href="10.1093/isd/ixaa015">https://doi.org/10.1093/isd/ixaa015</ext-link></mixed-citation></ref><ref id="B18"><mixed-citation xmlns:xlink="http://www.w3.org/1999/xlink" xlink:type="simple"><person-group><name name-style="western"><surname>Young</surname><given-names>FN</given-names></name></person-group> (<year>1978</year>) <article-title>The New World species of the water-beetle genus <tp:taxon-name><tp:taxon-name-part taxon-name-part-type="genus">Notomicrus</tp:taxon-name-part></tp:taxon-name> (<tp:taxon-name><tp:taxon-name-part taxon-name-part-type="family">Noteridae</tp:taxon-name-part></tp:taxon-name>).</article-title><source>Systematic Entomology</source><volume>3</volume>(<issue>3</issue>): <fpage>285</fpage>–<lpage>293</lpage>. <ext-link xlink:type="simple" ext-link-type="doi" xlink:href="10.1111/j.1365-3113.1978.tb00121.x">https://doi.org/10.1111/j.1365-3113.1978.tb00121.x</ext-link></mixed-citation></ref><ref id="B16"><mixed-citation xmlns:xlink="http://www.w3.org/1999/xlink" xlink:type="simple"><person-group><name name-style="western"><surname>Sharp</surname><given-names>D</given-names></name></person-group> (<year>1882</year>) <article-title>On aquatic carnivorous <tp:taxon-name><tp:taxon-name-part taxon-name-part-type="order">Coleoptera</tp:taxon-name-part></tp:taxon-name> or <tp:taxon-name><tp:taxon-name-part taxon-name-part-type="family">Dytiscidae</tp:taxon-name-part></tp:taxon-name>.</article-title><source>Scientific Transactions of the Royal Dublin Society</source><volume>2</volume>: <fpage>179</fpage>–<lpage>1003</lpage>. <ext-link xlink:type="simple" ext-link-type="uri" xlink:href="https://www.biodiversitylibrary.org/page/10137421">https://www.biodiversitylibrary.org/page/10137421</ext-link></mixed-citation></ref></ref-list></tp:taxon-treatment>
