# Supplementary material for: Review of the New World Notomicrus Sharp (Coleoptera, Noteridae) I: Circumscription of species groups and review of the josiahi group with description of a new species from Brazil
Source: Zookeys. 2021 Mar 22;1025:177–201. doi: 10.3897/zookeys.1025.60442 (PMC8007551; doi:10.3897/zookeys.1025.60442)
Supplement: XML Treatment for N. teramnus [file zookeys.1025.60442-treatment9.xml]

<!DOCTYPE tp:taxon-treatment
  PUBLIC "-//TaxonX//DTD Taxonomic Treatment Publishing DTD v0 20100105//EN" "tax-treatment-NSO.dtd">
<tp:taxon-treatment xmlns:tp="http://www.plazi.org/taxpub"><tp:treatment-meta><kwd-group><label>Taxon classification</label><kwd><named-content xmlns:xlink="http://www.w3.org/1999/xlink" content-type="kingdom">Animalia</named-content></kwd><kwd><named-content xmlns:xlink="http://www.w3.org/1999/xlink" content-type="order">Coleoptera</named-content></kwd><kwd><named-content xmlns:xlink="http://www.w3.org/1999/xlink" content-type="family">Noteridae</named-content></kwd></kwd-group><mixed-citation publication-type="journal"><person-group><name><surname>Baca</surname><given-names>Stephen M.</given-names></name><name><surname>Short</surname><given-names>Andrew Edward Z.</given-names></name></person-group><article-title>Review of the New World <italic><tp:taxon-name><tp:taxon-name-part taxon-name-part-type="genus" reg="Notomicrus">Notomicrus</tp:taxon-name-part></tp:taxon-name></italic> Sharp (<tp:taxon-name><tp:taxon-name-part taxon-name-part-type="order">Coleoptera</tp:taxon-name-part></tp:taxon-name>, <tp:taxon-name><tp:taxon-name-part taxon-name-part-type="family">Noteridae</tp:taxon-name-part></tp:taxon-name>) I: Circumscription of species groups and review of the <italic><tp:taxon-name><tp:taxon-name-part taxon-name-part-type="genus" reg="Notomicrus"/><tp:taxon-name-part taxon-name-part-type="species" reg="josiahi">josiahi</tp:taxon-name-part></tp:taxon-name></italic> group with description of a new species from Brazil</article-title><source>Zookeys</source><day>22</day><month>3</month><year>2021</year><volume>1025</volume><fpage>177</fpage><lpage>201</lpage><pub-id pub-id-type="doi">10.3897/zookeys.1025.60442</pub-id></mixed-citation></tp:treatment-meta><tp:nomenclature><tp:taxon-name><object-id xmlns:xlink="http://www.w3.org/1999/xlink" content-type="arpha" xlink:type="simple">2A7ADB32-3952-55F9-939B-63DAE62EBBA5</object-id>
            <tp:taxon-name-part taxon-name-part-type="genus" reg="Notomicrus">N.</tp:taxon-name-part>
            <tp:taxon-name-part taxon-name-part-type="species" reg="teramnus">teramnus</tp:taxon-name-part>
          </tp:taxon-name><tp:taxon-authority>Guimarães &amp; Ferreira-Jr, 2019</tp:taxon-authority></tp:nomenclature><tp:treatment-sec sec-type="remarks" id="SECID0ETNBI"><title>Remarks.</title><p><italic><tp:taxon-name><tp:taxon-name-part taxon-name-part-type="genus" reg="Notomicrus">Notomicrus</tp:taxon-name-part> <tp:taxon-name-part taxon-name-part-type="species" reg="teramnus">teramnus</tp:taxon-name-part></tp:taxon-name></italic> would also appear a member of the <italic><tp:taxon-name><tp:taxon-name-part taxon-name-part-type="genus" reg="Notomicrus"/><tp:taxon-name-part taxon-name-part-type="species" reg="nanulus">nanulus</tp:taxon-name-part></tp:taxon-name></italic> group, given the above-mentioned characters. An argument could be made that this is the case as it only appears to differ in the shape of the posterior lobes of the noterid platform being more angular than most species in the <italic><tp:taxon-name><tp:taxon-name-part taxon-name-part-type="genus" reg="Notomicrus"/><tp:taxon-name-part taxon-name-part-type="species" reg="nanulus">nanulus</tp:taxon-name-part></tp:taxon-name></italic> group. This species otherwise appears to lack characters that would unite it with other species groups, though this will require examination and/or phylogenetic investigation. We abstain from placing it as member of the <italic><tp:taxon-name><tp:taxon-name-part taxon-name-part-type="genus" reg="Notomicrus"/><tp:taxon-name-part taxon-name-part-type="species" reg="nanulus">nanulus</tp:taxon-name-part></tp:taxon-name></italic> group as <italic><tp:taxon-name><tp:taxon-name-part taxon-name-part-type="genus" reg="Notomicrus">N.</tp:taxon-name-part> <tp:taxon-name-part taxon-name-part-type="species" reg="teramnus">teramnus</tp:taxon-name-part></tp:taxon-name></italic> is known only from a high elevation hygropetric habitat, which may present confounding morphological specialization. Aedeagal morphology is not here considered to be indicative of a particular placement, but the very unusual morphology of the aedeagus of <italic><tp:taxon-name><tp:taxon-name-part taxon-name-part-type="genus" reg="Notomicrus">N.</tp:taxon-name-part> <tp:taxon-name-part taxon-name-part-type="species" reg="teramnus">teramnus</tp:taxon-name-part></tp:taxon-name></italic> (see <xref ref-type="bibr" rid="B9">Guimarães and Ferreira-Jr 2019</xref>) further raises questions of placement.</p></tp:treatment-sec><ref-list><ref id="B9"><mixed-citation xmlns:xlink="http://www.w3.org/1999/xlink" xlink:type="simple"><person-group><name name-style="western"><surname>Guimarães</surname><given-names>BA</given-names></name><name name-style="western"><surname>Ferreira-Jr</surname><given-names>N</given-names></name></person-group> (<year>2019</year>) <article-title>Two new species and new records of <italic><tp:taxon-name><tp:taxon-name-part taxon-name-part-type="genus">Notomicrus</tp:taxon-name-part></tp:taxon-name></italic> Sharp, 1882 (<tp:taxon-name><tp:taxon-name-part taxon-name-part-type="order">Coleoptera</tp:taxon-name-part></tp:taxon-name>: <tp:taxon-name><tp:taxon-name-part taxon-name-part-type="family">Noteridae</tp:taxon-name-part></tp:taxon-name>) from Brazil.</article-title><source>Zootaxa</source><volume>4629</volume>(<issue>2</issue>): <fpage>263</fpage>–<lpage>270</lpage>. <ext-link xlink:type="simple" ext-link-type="doi" xlink:href="10.11646/zootaxa.4629.2.8">https://doi.org/10.11646/zootaxa.4629.2.8</ext-link></mixed-citation></ref></ref-list></tp:taxon-treatment>
